# Supplementary material for: Analyses of Long Non-Coding RNA and mRNA profiling using RNA sequencing in chicken testis with extreme sperm motility
Source: Sci Rep. 2017 Aug 22;7:9055. doi: 10.1038/s41598-017-08738-9 (PMC5567338; doi:10.1038/s41598-017-08738-9)
Supplement: Supplementary file 1 — Table S1 [file 41598_2017_8738_MOESM1_ESM.xls]

## Sheet: Sheet1
Analyses of Long Non-Coding RNA and mRNA profiling using RNA sequencing in chicken testis with extreme sperm motility Yifan Liu, Yanyan Sun, Yunlei Li, Hao Bai, Fuguang Xue, Songshan Xu, Hong Xu, Lei Shi, Ning Yang and Jilan Chen
Supplymentary Table S1 Output statistics and annotation information of the sequencing reads for each sample.
Sample	L1	L2	L3	H1	H2	H3
Raw reads	96371242	94701224	97004406	99947892	99026340	93771302
Clean reads	93080430	91484696	93295406	96714200	96098198	90418022
Clean reads ratio (%)	96.59	96.6	96.18	96.76	97.04	96.42
Q30 (%)	95.65	95.65	95.36	92.9	93.17	95.55
GC content (%)	46	47	46	46.5	47.5	47
Reads pairs	46540215	45742348	46647703	48357100	48049099	45209011
Unique aligned pairs	30910007	30183334	31043953	31331365	31454367	30034854
Unique aligned ratio (%)	66.42	65.99	66.55	64.79	65.46	66.44
Multiple aligned pairs	6197244	6161585	6069529	7309370	7458018	5993238
Multiple aligned ratio (%)	13.32	13.47	13.01	15.12	15.52	13.26
Overall alignment rate (%)	84.82	84.58	84.61	85.62	86.23	84.94
