# Supplementary material for: Analyses of Long Non-Coding RNA and mRNA profiling using RNA sequencing in chicken testis with extreme sperm motility
Source: Sci Rep. 2017 Aug 22;7:9055. doi: 10.1038/s41598-017-08738-9 (PMC5567338; doi:10.1038/s41598-017-08738-9)
Supplement: Supplementary file 2 — Table S2 [file 41598_2017_8738_MOESM2_ESM.xls]

## Sheet: Sheet1
Analyses of Long Non-Coding RNA and mRNA profiling using RNA sequencing in chicken testis with extreme sperm motility Yifan Liu, Yanyan Sun, Yunlei Li, Hao Bai, Fuguang Xue, Songshan Xu, Hong Xu, Lei Shi, Ning Yang and Jilan Chen
Supplementary Table S2 Details of identified lncRNAs in chicken testis.
LncRNA ID	LncRNA loci	Chrosome	Start	End	Strand	LncRNA type	Exon number	Length
MSTRG.561.1	MSTRG.561	chr1	42220506	42225814	+	linc RNA	2	259
MSTRG.1524.2	MSTRG.1524	chr1	91314704	91318086	-	anti-sense_lncRNA	2	260
MSTRG.2179.1	MSTRG.2179	chr1	138512007	138512370	+	anti-sense_lncRNA	2	273
MSTRG.2738.2	MSTRG.2738	chr1	191656135	191659723	-	anti-sense_lncRNA	2	273
MSTRG.879.1	MSTRG.879	chr1	55218271	55218974	-	linc RNA	2	281
MSTRG.392.7	MSTRG.392	chr1	28060355	28168007	-	linc RNA	2	282
MSTRG.2229.1	MSTRG.2229	chr1	142262664	142263757	+	intronic_lncRNA	2	285
MSTRG.512.1	MSTRG.512	chr1	36453831	36454557	-	anti-sense_lncRNA	2	286
MSTRG.2570.1	MSTRG.2570	chr1	176468194	176487135	-	anti-sense_lncRNA	2	297
MSTRG.1843.1	MSTRG.1843	chr1	116332914	116336800	+	linc RNA	2	297
MSTRG.1145.1	MSTRG.1145	chr1	71498258	71529855	-	anti-sense_lncRNA	2	298
MSTRG.2758.1	MSTRG.2758	chr1	191967918	191976294	-	anti-sense_lncRNA	2	298
MSTRG.474.1	MSTRG.474	chr1	34674256	34678281	-	linc RNA	3	304
MSTRG.2705.8	MSTRG.2705	chr1	186406350	186444473	-	linc RNA	2	306
MSTRG.2107.1	MSTRG.2107	chr1	133796577	133799112	+	linc RNA	2	311
MSTRG.1886.1	MSTRG.1886	chr1	119166874	119168241	+	anti-sense_lncRNA	3	313
MSTRG.1961.1	MSTRG.1961	chr1	122832136	122832637	-	linc RNA	2	315
MSTRG.2002.1	MSTRG.2002	chr1	126826018	126828714	+	linc RNA	2	316
MSTRG.131.1	MSTRG.131	chr1	3981669	3991965	+	anti-sense_lncRNA	2	318
MSTRG.2706.9	MSTRG.2706	chr1	186409130	186445063	+	anti-sense_lncRNA	2	326
MSTRG.884.1	MSTRG.884	chr1	54893899	54899778	+	anti-sense_lncRNA	3	327
MSTRG.2865.2	MSTRG.2865	chr1	194827247	194837861	-	intronic_lncRNA	3	331
MSTRG.1623.4	MSTRG.1623	chr1	102944982	102961618	+	linc RNA	3	334
MSTRG.885.2	MSTRG.885	chr1	54894282	54926083	+	anti-sense_lncRNA	2	340
MSTRG.2237.1	MSTRG.2237	chr1	143196848	143201646	-	anti-sense_lncRNA	4	347
MSTRG.1075.2	MSTRG.1075	chr1	68449268	68451644	+	anti-sense_lncRNA	2	348
MSTRG.243.3	MSTRG.243	chr1	14009516	14020004	+	linc RNA	2	351
MSTRG.883.1	MSTRG.883	chr1	54893577	54898724	+	anti-sense_lncRNA	2	352
MSTRG.400.6	MSTRG.400	chr1	28703717	28943108	+	linc RNA	3	355
MSTRG.2651.2	MSTRG.2651	chr1	182446072	182455203	-	anti-sense_lncRNA	2	368
MSTRG.2205.1	MSTRG.2205	chr1	139326041	139331816	-	linc RNA	2	379
MSTRG.2760.1	MSTRG.2760	chr1	191994883	192000892	-	anti-sense_lncRNA	2	380
MSTRG.2760.2	MSTRG.2760	chr1	191994883	192000892	-	anti-sense_lncRNA	2	380
MSTRG.243.2	MSTRG.243	chr1	14009516	14020004	+	linc RNA	2	382
MSTRG.2359.1	MSTRG.2359	chr1	160455664	160464022	+	linc RNA	2	384
MSTRG.243.1	MSTRG.243	chr1	14009516	14020004	+	linc RNA	2	385
MSTRG.400.11	MSTRG.400	chr1	28703717	28943108	+	linc RNA	3	395
MSTRG.820.1	MSTRG.820	chr1	51823583	51827243	-	intronic_lncRNA	3	402
MSTRG.877.2	MSTRG.877	chr1	54855533	54858552	+	anti-sense_lncRNA	3	404
MSTRG.2316.1	MSTRG.2316	chr1	153537602	153546099	-	anti-sense_lncRNA	5	409
MSTRG.2865.4	MSTRG.2865	chr1	194827247	194837861	-	intronic_lncRNA	2	412
MSTRG.243.4	MSTRG.243	chr1	14009516	14020004	+	linc RNA	2	412
MSTRG.2571.1	MSTRG.2571	chr1	176485003	176486905	-	anti-sense_lncRNA	2	416
MSTRG.2389.1	MSTRG.2389	chr1	165279068	165292992	+	linc RNA	2	416
MSTRG.539.2	MSTRG.539	chr1	39260733	39265167	-	intronic_lncRNA	2	420
MSTRG.2738.1	MSTRG.2738	chr1	191656135	191659723	-	anti-sense_lncRNA	3	422
MSTRG.2267.1	MSTRG.2267	chr1	144979571	144986687	+	intronic_lncRNA	2	424
MSTRG.2375.1	MSTRG.2375	chr1	164065357	164069672	-	linc RNA	3	424
MSTRG.820.2	MSTRG.820	chr1	51823583	51827243	-	intronic_lncRNA	3	427
MSTRG.2199.6	MSTRG.2199	chr1	139312026	139323480	+	linc RNA	2	427
MSTRG.301.5	MSTRG.301	chr1	19734800	19791383	-	linc RNA	2	430
MSTRG.2301.1	MSTRG.2301	chr1	151503205	151504342	-	linc RNA	3	430
MSTRG.1981.2	MSTRG.1981	chr1	124144698	124153038	+	linc RNA	2	438
MSTRG.2196.7	MSTRG.2196	chr1	139305017	139316586	-	linc RNA	2	441
MSTRG.1343.6	MSTRG.1343	chr1	79591472	79676220	+	anti-sense_lncRNA	3	445
MSTRG.286.1	MSTRG.286	chr1	15909935	15925585	-	linc RNA	3	447
MSTRG.1623.2	MSTRG.1623	chr1	102944982	102961618	+	linc RNA	3	451
MSTRG.1759.3	MSTRG.1759	chr1	110142206	110155634	-	linc RNA	2	452
MSTRG.302.1	MSTRG.302	chr1	19791437	19792896	+	linc RNA	2	453
MSTRG.1609.1	MSTRG.1609	chr1	101638583	101702751	-	linc RNA	4	463
MSTRG.301.3	MSTRG.301	chr1	19734800	19791383	-	linc RNA	2	471
MSTRG.2701.1	MSTRG.2701	chr1	186317307	186321302	-	linc RNA	2	472
MSTRG.199.1	MSTRG.199	chr1	11448744	11450405	-	linc RNA	2	478
MSTRG.1794.2	MSTRG.1794	chr1	111809149	111821424	-	anti-sense_lncRNA	4	483
MSTRG.130.1	MSTRG.130	chr1	3980429	3990896	+	anti-sense_lncRNA	2	489
MSTRG.400.3	MSTRG.400	chr1	28703717	28943108	+	linc RNA	4	489
MSTRG.1362.3	MSTRG.1362	chr1	80319662	80324331	+	intronic_lncRNA	3	494
MSTRG.2651.1	MSTRG.2651	chr1	182446072	182455203	-	anti-sense_lncRNA	3	495
MSTRG.2866.7	MSTRG.2866	chr1	194827904	195189873	+	intronic_lncRNA	2	496
MSTRG.2660.1	MSTRG.2660	chr1	184319499	184320368	-	intronic_lncRNA	2	509
MSTRG.1794.1	MSTRG.1794	chr1	111809149	111821424	-	anti-sense_lncRNA	4	516
MSTRG.2570.2	MSTRG.2570	chr1	176468194	176487135	-	anti-sense_lncRNA	3	527
MSTRG.2757.3	MSTRG.2757	chr1	191967691	192001701	-	anti-sense_lncRNA	3	536
MSTRG.2284.2	MSTRG.2284	chr1	146863899	146877270	+	intronic_lncRNA	3	537
MSTRG.1981.3	MSTRG.1981	chr1	124144698	124153038	+	linc RNA	3	537
MSTRG.2748.2	MSTRG.2748	chr1	189153208	189166810	+	intronic_lncRNA	3	549
MSTRG.1966.1	MSTRG.1966	chr1	122908069	122922130	-	anti-sense_lncRNA	2	550
MSTRG.1623.1	MSTRG.1623	chr1	102944982	102961618	+	linc RNA	4	557
MSTRG.2197.1	MSTRG.2197	chr1	139307199	139311045	+	linc RNA	2	559
MSTRG.2757.4	MSTRG.2757	chr1	191967691	192001701	-	anti-sense_lncRNA	2	562
MSTRG.169.2	MSTRG.169	chr1	7631206	7632148	+	linc RNA	3	563
MSTRG.180.3	MSTRG.180	chr1	7313036	7318283	-	anti-sense_lncRNA	4	564
MSTRG.2275.1	MSTRG.2275	chr1	145512142	145514623	-	linc RNA	3	564
MSTRG.2705.7	MSTRG.2705	chr1	186406350	186444473	-	linc RNA	3	564
MSTRG.50.2	MSTRG.50	chr1	405498	408277	+	linc RNA	2	565
MSTRG.301.4	MSTRG.301	chr1	19734800	19791383	-	linc RNA	3	569
MSTRG.169.1	MSTRG.169	chr1	7631206	7632148	+	linc RNA	3	573
MSTRG.2720.1	MSTRG.2720	chr1	187510287	187513210	-	intronic_lncRNA	2	580
MSTRG.2702.1	MSTRG.2702	chr1	186317316	186321419	+	linc RNA	2	580
MSTRG.1652.2	MSTRG.1652	chr1	104410560	104414567	+	anti-sense_lncRNA	3	586
MSTRG.2865.5	MSTRG.2865	chr1	194827247	194837861	-	intronic_lncRNA	2	589
MSTRG.1717.3	MSTRG.1717	chr1	107308402	107321086	+	anti-sense_lncRNA	5	598
MSTRG.481.1	MSTRG.481	chr1	34897923	34901103	+	linc RNA	2	604
MSTRG.50.1	MSTRG.50	chr1	405498	408277	+	linc RNA	2	613
MSTRG.512.2	MSTRG.512	chr1	36453831	36454557	-	intronic_lncRNA	2	616
MSTRG.484.2	MSTRG.484	chr1	35374889	35386930	-	anti-sense_lncRNA	2	619
MSTRG.1623.3	MSTRG.1623	chr1	102944982	102961618	+	linc RNA	4	619
MSTRG.1124.3	MSTRG.1124	chr1	70908380	70936404	+	anti-sense_lncRNA	4	620
MSTRG.2218.1	MSTRG.2218	chr1	139380051	139385098	+	linc RNA	2	622
MSTRG.2429.2	MSTRG.2429	chr1	168627463	168632801	+	linc RNA	2	622
MSTRG.2781.1	MSTRG.2781	chr1	193144428	193145151	+	linc RNA	2	623
MSTRG.2576.1	MSTRG.2576	chr1	177294483	177295371	-	linc RNA	2	628
MSTRG.1717.2	MSTRG.1717	chr1	107308402	107321086	+	anti-sense_lncRNA	5	630
MSTRG.2275.2	MSTRG.2275	chr1	145512142	145514623	-	linc RNA	3	630
MSTRG.1363.1	MSTRG.1363	chr1	80382263	80386710	-	linc RNA	2	632
MSTRG.1474.1	MSTRG.1474	chr1	87018648	87020077	-	linc RNA	3	635
MSTRG.1916.2	MSTRG.1916	chr1	120462324	120485336	-	linc RNA	2	652
MSTRG.2196.6	MSTRG.2196	chr1	139305017	139316586	-	linc RNA	3	657
MSTRG.2796.12	MSTRG.2796	chr1	193387737	193417373	+	linc RNA	4	666
MSTRG.1203.1	MSTRG.1203	chr1	75420498	75426273	+	anti-sense_lncRNA	4	668
MSTRG.2160.1	MSTRG.2160	chr1	137750561	137756184	-	linc RNA	2	669
MSTRG.1875.1	MSTRG.1875	chr1	118377763	118382386	+	anti-sense_lncRNA	3	677
MSTRG.719.1	MSTRG.719	chr1	49272838	49274525	-	anti-sense_lncRNA	2	679
MSTRG.2207.1	MSTRG.2207	chr1	139330145	139331314	-	linc RNA	2	685
MSTRG.1503.1	MSTRG.1503	chr1	89723801	89754021	-	linc RNA	4	689
MSTRG.714.1	MSTRG.714	chr1	49112435	49133109	-	anti-sense_lncRNA	4	694
MSTRG.2284.4	MSTRG.2284	chr1	146863899	146877270	+	intronic_lncRNA	4	694
MSTRG.419.2	MSTRG.419	chr1	30214200	30216160	-	intronic_lncRNA	3	701
MSTRG.1907.3	MSTRG.1907	chr1	119900249	119926115	+	anti-sense_lncRNA	2	701
MSTRG.2365.1	MSTRG.2365	chr1	161433179	161438248	-	linc RNA	3	701
MSTRG.1652.1	MSTRG.1652	chr1	104410560	104414567	+	anti-sense_lncRNA	3	718
MSTRG.2559.2	MSTRG.2559	chr1	175760019	175763860	-	linc RNA	3	719
MSTRG.1822.1	MSTRG.1822	chr1	113673630	113693496	+	anti-sense_lncRNA	2	722
MSTRG.2619.2	MSTRG.2619	chr1	179870416	179878270	-	anti-sense_lncRNA	4	722
MSTRG.1295.1	MSTRG.1295	chr1	77840120	77842781	+	linc RNA	2	723
MSTRG.1192.4	MSTRG.1192	chr1	75122945	75128791	-	anti-sense_lncRNA	3	724
MSTRG.1075.1	MSTRG.1075	chr1	68449268	68451644	+	anti-sense_lncRNA	3	726
MSTRG.2619.1	MSTRG.2619	chr1	179870416	179878270	-	anti-sense_lncRNA	4	727
MSTRG.2267.2	MSTRG.2267	chr1	144979571	144986687	+	intronic_lncRNA	2	733
MSTRG.2736.1	MSTRG.2736	chr1	190346523	190357523	-	linc RNA	3	737
MSTRG.1192.3	MSTRG.1192	chr1	75122945	75128791	-	anti-sense_lncRNA	3	740
MSTRG.557.1	MSTRG.557	chr1	40634075	40646118	-	anti-sense_lncRNA	3	742
MSTRG.1004.1	MSTRG.1004	chr1	63259736	63261363	-	linc RNA	2	744
MSTRG.2284.1	MSTRG.2284	chr1	146863899	146877270	+	intronic_lncRNA	4	755
MSTRG.2780.3	MSTRG.2780	chr1	192989824	192998793	+	linc RNA	3	767
MSTRG.2796.11	MSTRG.2796	chr1	193387737	193417373	+	linc RNA	3	770
MSTRG.539.1	MSTRG.539	chr1	39260733	39265167	-	anti-sense_lncRNA	2	778
MSTRG.2227.1	MSTRG.2227	chr1	142101282	142112265	+	anti-sense_lncRNA	3	781
MSTRG.2370.1	MSTRG.2370	chr1	162664286	162665694	+	linc RNA	2	781
MSTRG.2338.1	MSTRG.2338	chr1	154852923	154854072	+	intronic_lncRNA	2	789
MSTRG.594.1	MSTRG.594	chr1	45029155	45043361	+	anti-sense_lncRNA	5	790
MSTRG.1625.1	MSTRG.1625	chr1	103181138	103245126	-	linc RNA	3	795
MSTRG.2429.1	MSTRG.2429	chr1	168627463	168632801	+	linc RNA	2	795
MSTRG.1565.2	MSTRG.1565	chr1	94954596	94974735	+	linc RNA	2	803
MSTRG.419.1	MSTRG.419	chr1	30214200	30216160	-	intronic_lncRNA	4	804
MSTRG.66.1	MSTRG.66	chr1	724611	731195	-	anti-sense_lncRNA	5	806
MSTRG.2705.12	MSTRG.2705	chr1	186406350	186444473	-	linc RNA	3	810
MSTRG.180.1	MSTRG.180	chr1	7313036	7318283	-	anti-sense_lncRNA	3	812
MSTRG.1715.1	MSTRG.1715	chr1	108027437	108033116	+	intronic_lncRNA	2	815
MSTRG.324.2	MSTRG.324	chr1	21732736	21750818	-	linc RNA	4	820
MSTRG.278.1	MSTRG.278	chr1	15512405	15520589	-	anti-sense_lncRNA	5	822
MSTRG.2084.5	MSTRG.2084	chr1	132718034	132725746	-	anti-sense_lncRNA	4	827
MSTRG.1088.1	MSTRG.1088	chr1	68555108	68555982	+	linc RNA	2	831
MSTRG.2710.2	MSTRG.2710	chr1	186747839	186791556	-	linc RNA	2	835
MSTRG.2084.2	MSTRG.2084	chr1	132718034	132725746	-	anti-sense_lncRNA	4	838
MSTRG.2256.12	MSTRG.2256	chr1	143924898	144050139	+	linc RNA	2	854
MSTRG.594.4	MSTRG.594	chr1	45029155	45043361	+	anti-sense_lncRNA	4	863
MSTRG.2757.2	MSTRG.2757	chr1	191967691	192001701	-	anti-sense_lncRNA	3	865
MSTRG.140.1	MSTRG.140	chr1	4611428	4614703	-	linc RNA	3	871
MSTRG.1876.1	MSTRG.1876	chr1	118481290	118484350	+	linc RNA	2	875
MSTRG.320.1	MSTRG.320	chr1	21511519	21512747	-	linc RNA	2	878
MSTRG.2706.3	MSTRG.2706	chr1	186409130	186445063	+	anti-sense_lncRNA	4	879
MSTRG.2706.2	MSTRG.2706	chr1	186409130	186445063	+	anti-sense_lncRNA	4	879
MSTRG.2494.1	MSTRG.2494	chr1	171716570	171733294	+	anti-sense_lncRNA	3	883
MSTRG.2780.2	MSTRG.2780	chr1	192989824	192998793	+	linc RNA	2	887
MSTRG.2681.1	MSTRG.2681	chr1	185416246	185421817	+	linc RNA	2	888
MSTRG.2429.3	MSTRG.2429	chr1	168627463	168632801	+	linc RNA	2	890
MSTRG.2723.1	MSTRG.2723	chr1	187931648	187935373	-	anti-sense_lncRNA	2	904
MSTRG.1839.1	MSTRG.1839	chr1	116212115	116215172	+	intronic_lncRNA	2	913
MSTRG.2206.1	MSTRG.2206	chr1	139327928	139329320	+	linc RNA	2	913
MSTRG.809.1	MSTRG.809	chr1	51121327	51123823	-	linc RNA	3	923
MSTRG.2652.1	MSTRG.2652	chr1	182687142	182690680	-	linc RNA	2	928
MSTRG.2252.14	MSTRG.2252	chr1	143797623	143924078	-	anti-sense_lncRNA	2	945
MSTRG.1766.2	MSTRG.1766	chr1	110831042	110835211	+	linc RNA	5	946
MSTRG.2195.10	MSTRG.2195	chr1	139314347	139327726	+	linc RNA	2	958
MSTRG.638.2	MSTRG.638	chr1	47907061	47913395	-	anti-sense_lncRNA	4	962
MSTRG.1405.1	MSTRG.1405	chr1	82805008	82806203	+	anti-sense_lncRNA	2	962
MSTRG.1766.3	MSTRG.1766	chr1	110831042	110835211	+	linc RNA	4	963
MSTRG.1835.1	MSTRG.1835	chr1	115507393	115509062	-	linc RNA	2	963
MSTRG.444.3	MSTRG.444	chr1	32176287	32192353	+	linc RNA	5	965
MSTRG.301.2	MSTRG.301	chr1	19734800	19791383	-	linc RNA	6	969
MSTRG.2213.2	MSTRG.2213	chr1	139344439	139416521	-	anti-sense_lncRNA	2	970
MSTRG.2213.1	MSTRG.2213	chr1	139344439	139416521	-	anti-sense_lncRNA	2	970
MSTRG.2708.2	MSTRG.2708	chr1	186428295	186441752	+	anti-sense_lncRNA	2	974
MSTRG.2303.1	MSTRG.2303	chr1	152507117	152521786	-	linc RNA	3	983
MSTRG.13.1	MSTRG.13	chr1	15856	19151	-	anti-sense_lncRNA	2	989
MSTRG.2268.1	MSTRG.2268	chr1	145096806	145102840	-	linc RNA	6	990
MSTRG.1975.1	MSTRG.1975	chr1	123806148	123821752	+	anti-sense_lncRNA	2	991
MSTRG.1208.1	MSTRG.1208	chr1	75619424	75622846	-	anti-sense_lncRNA	3	992
MSTRG.1759.1	MSTRG.1759	chr1	110142206	110155634	-	anti-sense_lncRNA	2	993
MSTRG.2707.1	MSTRG.2707	chr1	186410929	186432660	+	anti-sense_lncRNA	4	994
MSTRG.2647.1	MSTRG.2647	chr1	182238210	182240347	+	linc RNA	2	997
MSTRG.1916.1	MSTRG.1916	chr1	120462324	120485336	-	linc RNA	2	1015
MSTRG.2757.1	MSTRG.2757	chr1	191967691	192001701	-	anti-sense_lncRNA	5	1028
MSTRG.2198.1	MSTRG.2198	chr1	139311332	139315409	-	linc RNA	2	1028
MSTRG.1192.1	MSTRG.1192	chr1	75122945	75128791	-	anti-sense_lncRNA	4	1032
MSTRG.1192.2	MSTRG.1192	chr1	75122945	75128791	-	anti-sense_lncRNA	4	1032
MSTRG.638.1	MSTRG.638	chr1	47907061	47913395	-	anti-sense_lncRNA	3	1038
MSTRG.2059.1	MSTRG.2059	chr1	131655394	131658200	+	linc RNA	3	1043
MSTRG.2196.5	MSTRG.2196	chr1	139305017	139316586	-	linc RNA	3	1044
MSTRG.426.1	MSTRG.426	chr1	30738228	30746592	-	intronic_lncRNA	3	1052
MSTRG.1380.6	MSTRG.1380	chr1	81743819	81749751	-	linc RNA	4	1058
MSTRG.1759.2	MSTRG.1759	chr1	110142206	110155634	-	anti-sense_lncRNA	2	1060
MSTRG.2796.6	MSTRG.2796	chr1	193387737	193417373	+	linc RNA	5	1065
MSTRG.50.3	MSTRG.50	chr1	405498	408277	+	linc RNA	2	1069
MSTRG.444.2	MSTRG.444	chr1	32176287	32192353	+	linc RNA	3	1087
MSTRG.877.1	MSTRG.877	chr1	54855533	54858552	+	anti-sense_lncRNA	3	1089
MSTRG.2796.8	MSTRG.2796	chr1	193387737	193417373	+	linc RNA	5	1089
MSTRG.235.3	MSTRG.235	chr1	13767339	13771276	+	linc RNA	3	1099
MSTRG.2074.1	MSTRG.2074	chr1	132904476	132907432	-	linc RNA	2	1104
MSTRG.2045.1	MSTRG.2045	chr1	130677289	130702392	+	linc RNA	3	1106
MSTRG.2355.1	MSTRG.2355	chr1	157177131	157196005	-	linc RNA	3	1111
MSTRG.613.2	MSTRG.613	chr1	45673228	45678155	+	anti-sense_lncRNA	2	1114
MSTRG.714.2	MSTRG.714	chr1	49112435	49133109	-	anti-sense_lncRNA	2	1116
MSTRG.2797.1	MSTRG.2797	chr1	193388426	193400445	-	linc RNA	2	1116
MSTRG.1503.2	MSTRG.1503	chr1	89723801	89754021	-	linc RNA	4	1117
MSTRG.2651.3	MSTRG.2651	chr1	182446072	182455203	-	intronic_lncRNA	2	1122
MSTRG.2199.8	MSTRG.2199	chr1	139312026	139323480	+	linc RNA	2	1130
MSTRG.2202.1	MSTRG.2202	chr1	139316720	139323480	-	linc RNA	2	1130
MSTRG.1631.1	MSTRG.1631	chr1	103408141	103417793	-	linc RNA	3	1155
MSTRG.2706.6	MSTRG.2706	chr1	186409130	186445063	+	anti-sense_lncRNA	4	1160
MSTRG.2084.4	MSTRG.2084	chr1	132718034	132725746	-	anti-sense_lncRNA	4	1170
MSTRG.2527.1	MSTRG.2527	chr1	173467349	173469394	-	intronic_lncRNA	2	1182
MSTRG.17824.1	MSTRG.17824	chr1	30	1390	-	linc RNA	2	1196
MSTRG.1110.1	MSTRG.1110	chr1	70250367	70259565	+	linc RNA	3	1196
MSTRG.2538.1	MSTRG.2538	chr1	174471128	174488753	-	anti-sense_lncRNA	3	1211
MSTRG.1526.1	MSTRG.1526	chr1	91149296	91165384	+	anti-sense_lncRNA	2	1214
MSTRG.1164.1	MSTRG.1164	chr1	73011244	73020818	-	anti-sense_lncRNA	3	1218
MSTRG.2208.2	MSTRG.2208	chr1	139331917	139344330	+	linc RNA	2	1219
MSTRG.2461.1	MSTRG.2461	chr1	169443527	169452419	-	anti-sense_lncRNA	4	1241
MSTRG.2034.1	MSTRG.2034	chr1	129675060	129676742	-	linc RNA	2	1245
MSTRG.235.2	MSTRG.235	chr1	13767339	13771276	+	linc RNA	4	1259
MSTRG.1124.5	MSTRG.1124	chr1	70908380	70936404	+	anti-sense_lncRNA	4	1265
MSTRG.324.1	MSTRG.324	chr1	21732736	21750818	-	anti-sense_lncRNA	4	1267
MSTRG.2663.1	MSTRG.2663	chr1	184488222	184490057	+	anti-sense_lncRNA	2	1316
MSTRG.1717.1	MSTRG.1717	chr1	107308402	107321086	+	anti-sense_lncRNA	4	1337
MSTRG.2277.4	MSTRG.2277	chr1	145626832	145648350	-	linc RNA	2	1340
MSTRG.2795.2	MSTRG.2795	chr1	193379243	193396503	+	linc RNA	2	1343
MSTRG.594.6	MSTRG.594	chr1	45029155	45043361	+	anti-sense_lncRNA	5	1345
MSTRG.2211.1	MSTRG.2211	chr1	139335416	139337211	-	anti-sense_lncRNA	2	1348
MSTRG.2706.5	MSTRG.2706	chr1	186409130	186445063	+	anti-sense_lncRNA	4	1354
MSTRG.235.5	MSTRG.235	chr1	13767339	13771276	+	linc RNA	5	1373
MSTRG.2706.1	MSTRG.2706	chr1	186409130	186445063	+	anti-sense_lncRNA	4	1386
MSTRG.337.1	MSTRG.337	chr1	22267428	22277423	+	linc RNA	3	1422
MSTRG.106.2	MSTRG.106	chr1	2739991	2753998	+	anti-sense_lncRNA	2	1424
MSTRG.1108.1	MSTRG.1108	chr1	69954158	69986838	-	linc RNA	2	1441
MSTRG.2084.1	MSTRG.2084	chr1	132718034	132725746	-	anti-sense_lncRNA	5	1450
MSTRG.235.4	MSTRG.235	chr1	13767339	13771276	+	linc RNA	5	1450
MSTRG.235.1	MSTRG.235	chr1	13767339	13771276	+	linc RNA	4	1450
MSTRG.301.1	MSTRG.301	chr1	19734800	19791383	-	linc RNA	5	1458
MSTRG.106.1	MSTRG.106	chr1	2739991	2753998	+	anti-sense_lncRNA	2	1468
MSTRG.830.1	MSTRG.830	chr1	52695458	52699414	-	intronic_lncRNA	2	1490
MSTRG.1086.1	MSTRG.1086	chr1	68550090	68554984	+	linc RNA	2	1494
MSTRG.1909.1	MSTRG.1909	chr1	120303619	120330790	+	anti-sense_lncRNA	2	1508
MSTRG.211.2	MSTRG.211	chr1	12482900	12486882	-	linc RNA	4	1519
MSTRG.2034.2	MSTRG.2034	chr1	129675060	129676742	-	linc RNA	2	1530
MSTRG.1868.1	MSTRG.1868	chr1	117833600	117841360	-	intronic_lncRNA	4	1531
MSTRG.1859.2	MSTRG.1859	chr1	117649913	117661971	+	linc RNA	4	1539
MSTRG.444.1	MSTRG.444	chr1	32176287	32192353	+	linc RNA	3	1543
MSTRG.958.1	MSTRG.958	chr1	59858704	59864807	-	anti-sense_lncRNA	2	1565
MSTRG.1124.4	MSTRG.1124	chr1	70908380	70936404	+	anti-sense_lncRNA	3	1575
MSTRG.499.1	MSTRG.499	chr1	35514277	35523217	-	anti-sense_lncRNA	2	1578
MSTRG.594.2	MSTRG.594	chr1	45029155	45043361	+	anti-sense_lncRNA	4	1582
MSTRG.2706.8	MSTRG.2706	chr1	186409130	186445063	+	anti-sense_lncRNA	6	1624
MSTRG.145.1	MSTRG.145	chr1	6139638	6143852	-	linc RNA	2	1630
MSTRG.2574.2	MSTRG.2574	chr1	176791820	176794046	+	intronic_lncRNA	2	1642
MSTRG.356.1	MSTRG.356	chr1	24321929	24324580	-	linc RNA	2	1652
MSTRG.1124.2	MSTRG.1124	chr1	70908380	70936404	+	linc RNA	3	1655
MSTRG.2187.1	MSTRG.2187	chr1	140029459	140044838	-	intronic_lncRNA	3	1672
MSTRG.393.10	MSTRG.393	chr1	28078224	28146611	+	linc RNA	3	1694
MSTRG.336.1	MSTRG.336	chr1	22244045	22246434	+	linc RNA	2	1704
MSTRG.594.3	MSTRG.594	chr1	45029155	45043361	+	linc RNA	5	1717
MSTRG.1851.1	MSTRG.1851	chr1	117271312	117274887	+	linc RNA	2	1730
MSTRG.2574.3	MSTRG.2574	chr1	176791820	176794046	+	intronic_lncRNA	2	1731
MSTRG.1794.3	MSTRG.1794	chr1	111809149	111821424	-	anti-sense_lncRNA	3	1732
MSTRG.2684.1	MSTRG.2684	chr1	185515272	185517782	-	linc RNA	5	1744
MSTRG.550.1	MSTRG.550	chr1	40090900	40095466	-	intronic_lncRNA	2	1746
MSTRG.393.13	MSTRG.393	chr1	28078224	28146611	+	linc RNA	3	1768
MSTRG.1380.7	MSTRG.1380	chr1	81743819	81749751	-	linc RNA	4	1777
MSTRG.594.5	MSTRG.594	chr1	45029155	45043361	+	anti-sense_lncRNA	4	1779
MSTRG.1766.1	MSTRG.1766	chr1	110831042	110835211	+	linc RNA	5	1801
MSTRG.1950.1	MSTRG.1950	chr1	123138692	123205823	-	intronic_lncRNA	3	1812
MSTRG.1247.1	MSTRG.1247	chr1	76425384	76429588	-	linc RNA	2	1818
MSTRG.479.1	MSTRG.479	chr1	34852610	34858831	-	linc RNA	4	1826
MSTRG.519.1	MSTRG.519	chr1	36762113	36775025	-	anti-sense_lncRNA	2	1831
MSTRG.385.1	MSTRG.385	chr1	26840107	26854953	+	anti-sense_lncRNA	5	1840
MSTRG.2194.4	MSTRG.2194	chr1	139303100	139372914	-	linc RNA	2	1850
MSTRG.1435.4	MSTRG.1435	chr1	83767554	83804574	-	linc RNA	2	1854
MSTRG.570.1	MSTRG.570	chr1	43727461	43791048	+	linc RNA	2	1903
MSTRG.1981.1	MSTRG.1981	chr1	124144698	124153038	+	linc RNA	2	1911
MSTRG.1419.1	MSTRG.1419	chr1	83517203	83522056	+	anti-sense_lncRNA	2	1917
MSTRG.1362.2	MSTRG.1362	chr1	80319662	80324331	+	intronic_lncRNA	4	1921
MSTRG.1575.1	MSTRG.1575	chr1	97405251	97410131	-	anti-sense_lncRNA	2	1937
MSTRG.2455.2	MSTRG.2455	chr1	169155382	169188525	-	linc RNA	2	1950
MSTRG.2706.4	MSTRG.2706	chr1	186409130	186445063	+	anti-sense_lncRNA	5	1953
MSTRG.1762.4	MSTRG.1762	chr1	110308159	110362010	+	linc RNA	3	1963
MSTRG.423.1	MSTRG.423	chr1	30531794	30534099	-	linc RNA	3	1964
MSTRG.1536.1	MSTRG.1536	chr1	91457575	91470769	+	linc RNA	2	1972
MSTRG.2108.1	MSTRG.2108	chr1	134390904	134393600	-	anti-sense_lncRNA	2	1993
MSTRG.1859.3	MSTRG.1859	chr1	117649913	117661971	+	linc RNA	4	2009
MSTRG.826.1	MSTRG.826	chr1	51981103	51991618	+	anti-sense_lncRNA	2	2032
MSTRG.1299.1	MSTRG.1299	chr1	77897704	77903135	+	linc RNA	3	2084
MSTRG.2194.2	MSTRG.2194	chr1	139303100	139372914	-	anti-sense_lncRNA	2	2110
MSTRG.66.2	MSTRG.66	chr1	724611	731195	-	anti-sense_lncRNA	4	2130
MSTRG.2865.6	MSTRG.2865	chr1	194827247	194837861	-	intronic_lncRNA	2	2145
MSTRG.937.1	MSTRG.937	chr1	57601201	57603596	-	intronic_lncRNA	2	2151
MSTRG.1063.1	MSTRG.1063	chr1	67724207	67733836	-	linc RNA	3	2158
MSTRG.1124.1	MSTRG.1124	chr1	70908380	70936404	+	anti-sense_lncRNA	4	2166
MSTRG.363.7	MSTRG.363	chr1	24599800	24730372	-	linc RNA	2	2175
MSTRG.1541.1	MSTRG.1541	chr1	91687946	91696199	+	linc RNA	4	2205
MSTRG.300.1	MSTRG.300	chr1	19342720	19344984	+	linc RNA	2	2229
MSTRG.620.1	MSTRG.620	chr1	46392134	46402532	+	linc RNA	2	2302
MSTRG.387.1	MSTRG.387	chr1	26865384	26871842	+	anti-sense_lncRNA	2	2304
MSTRG.2231.8	MSTRG.2231	chr1	142755762	142969952	+	intronic_lncRNA	2	2327
MSTRG.1782.1	MSTRG.1782	chr1	111512225	111514699	-	linc RNA	2	2366
MSTRG.1526.2	MSTRG.1526	chr1	91149296	91165384	+	anti-sense_lncRNA	3	2500
MSTRG.2837.13	MSTRG.2837	chr1	194558174	194705096	-	linc RNA	5	2517
MSTRG.2031.1	MSTRG.2031	chr1	129576115	129582241	+	linc RNA	3	2519
MSTRG.2433.3	MSTRG.2433	chr1	168690044	168712412	-	linc RNA	5	2524
MSTRG.1707.2	MSTRG.1707	chr1	107204422	107209506	+	linc RNA	4	2526
MSTRG.1694.1	MSTRG.1694	chr1	106353717	106360222	+	anti-sense_lncRNA	2	2533
MSTRG.1707.1	MSTRG.1707	chr1	107204422	107209506	+	linc RNA	4	2542
MSTRG.2306.1	MSTRG.2306	chr1	152286501	152290096	+	linc RNA	2	2542
MSTRG.1235.1	MSTRG.1235	chr1	76221473	76224873	-	intronic_lncRNA	2	2558
MSTRG.958.2	MSTRG.958	chr1	59858704	59864807	-	anti-sense_lncRNA	2	2583
MSTRG.1385.2	MSTRG.1385	chr1	81872264	81887697	+	linc RNA	2	2600
MSTRG.385.2	MSTRG.385	chr1	26840107	26854953	+	anti-sense_lncRNA	6	2602
MSTRG.211.1	MSTRG.211	chr1	12482900	12486882	-	anti-sense_lncRNA	3	2629
MSTRG.48.1	MSTRG.48	chr1	311890	317688	-	intronic_lncRNA	2	2679
MSTRG.2353.1	MSTRG.2353	chr1	156881240	156898879	-	anti-sense_lncRNA	3	2726
MSTRG.323.1	MSTRG.323	chr1	21635012	21702386	-	linc RNA	2	2745
MSTRG.2865.1	MSTRG.2865	chr1	194827247	194837861	-	intronic_lncRNA	3	2801
MSTRG.1912.2	MSTRG.1912	chr1	120352153	120360783	+	anti-sense_lncRNA	3	2812
MSTRG.1464.1	MSTRG.1464	chr1	86562498	86567498	+	linc RNA	3	2822
MSTRG.377.1	MSTRG.377	chr1	25930103	25933174	+	intronic_lncRNA	3	2832
MSTRG.1690.1	MSTRG.1690	chr1	106005724	106011642	-	anti-sense_lncRNA	5	2867
MSTRG.2559.1	MSTRG.2559	chr1	175760019	175763860	-	linc RNA	2	2872
MSTRG.179.1	MSTRG.179	chr1	7300094	7305849	-	linc RNA	2	2924
MSTRG.1202.2	MSTRG.1202	chr1	75376334	75381747	-	linc RNA	2	2927
MSTRG.484.1	MSTRG.484	chr1	35374889	35386930	-	anti-sense_lncRNA	2	2967
MSTRG.2433.1	MSTRG.2433	chr1	168690044	168712412	-	linc RNA	8	3037
MSTRG.499.2	MSTRG.499	chr1	35514277	35523217	-	anti-sense_lncRNA	2	3045
MSTRG.1970.1	MSTRG.1970	chr1	123397248	123405703	+	anti-sense_lncRNA	3	3075
MSTRG.1753.1	MSTRG.1753	chr1	109500133	109505516	-	intronic_lncRNA	2	3109
MSTRG.2433.2	MSTRG.2433	chr1	168690044	168712412	-	linc RNA	9	3126
MSTRG.1089.1	MSTRG.1089	chr1	68588404	68614887	+	anti-sense_lncRNA	4	3143
MSTRG.2104.1	MSTRG.2104	chr1	133620675	133641159	-	linc RNA	6	3211
MSTRG.1852.10	MSTRG.1852	chr1	117286420	117491324	-	linc RNA	2	3299
MSTRG.1286.1	MSTRG.1286	chr1	77296863	77300319	-	linc RNA	2	3380
MSTRG.1871.1	MSTRG.1871	chr1	117905238	117919917	+	linc RNA	4	3425
MSTRG.1907.2	MSTRG.1907	chr1	119900249	119926115	+	anti-sense_lncRNA	3	3429
MSTRG.2344.1	MSTRG.2344	chr1	155612536	155618440	-	linc RNA	2	3476
MSTRG.2043.1	MSTRG.2043	chr1	130550585	130561332	+	intronic_lncRNA	2	3484
MSTRG.900.1	MSTRG.900	chr1	56180939	56184779	-	intronic_lncRNA	3	3512
MSTRG.2172.1	MSTRG.2172	chr1	138584457	138596033	+	anti-sense_lncRNA	4	3619
MSTRG.305.8	MSTRG.305	chr1	19947199	19967507	+	intronic_lncRNA	3	3629
MSTRG.428.1	MSTRG.428	chr1	30848517	30852552	+	linc RNA	2	3650
MSTRG.2277.1	MSTRG.2277	chr1	145626832	145648350	-	linc RNA	5	3657
MSTRG.1907.1	MSTRG.1907	chr1	119900249	119926115	+	anti-sense_lncRNA	4	3658
MSTRG.852.1	MSTRG.852	chr1	53766224	53777593	+	anti-sense_lncRNA	2	3676
MSTRG.1993.1	MSTRG.1993	chr1	125526476	125535343	-	linc RNA	2	3679
MSTRG.1762.3	MSTRG.1762	chr1	110308159	110362010	+	linc RNA	3	3681
MSTRG.503.1	MSTRG.503	chr1	35669457	35682096	-	linc RNA	2	3714
MSTRG.1762.1	MSTRG.1762	chr1	110308159	110362010	+	linc RNA	4	3740
MSTRG.1778.1	MSTRG.1778	chr1	111395438	111403885	-	anti-sense_lncRNA	2	3752
MSTRG.248.1	MSTRG.248	chr1	14181149	14186357	+	linc RNA	3	3853
MSTRG.1380.3	MSTRG.1380	chr1	81743819	81749751	-	linc RNA	4	3925
MSTRG.241.1	MSTRG.241	chr1	13997172	14002511	+	linc RNA	2	3953
MSTRG.2130.1	MSTRG.2130	chr1	135558872	135563861	-	anti-sense_lncRNA	2	3994
MSTRG.613.1	MSTRG.613	chr1	45673228	45678155	+	anti-sense_lncRNA	2	4001
MSTRG.1053.2	MSTRG.1053	chr1	67387536	67396283	-	linc RNA	2	4013
MSTRG.2313.1	MSTRG.2313	chr1	153875898	153881923	+	linc RNA	2	4034
MSTRG.1137.4	MSTRG.1137	chr1	71249723	71272109	+	linc RNA	3	4038
MSTRG.2538.2	MSTRG.2538	chr1	174471128	174488753	-	anti-sense_lncRNA	4	4050
MSTRG.451.4	MSTRG.451	chr1	33012735	33018744	-	linc RNA	2	4101
MSTRG.1380.5	MSTRG.1380	chr1	81743819	81749751	-	linc RNA	3	4183
MSTRG.2644.3	MSTRG.2644	chr1	182148768	182185335	+	linc RNA	2	4245
MSTRG.2262.1	MSTRG.2262	chr1	144563039	144567739	-	linc RNA	2	4449
MSTRG.1380.2	MSTRG.1380	chr1	81743819	81749751	-	linc RNA	4	4515
MSTRG.1163.1	MSTRG.1163	chr1	72689439	72695511	-	linc RNA	3	4604
MSTRG.451.5	MSTRG.451	chr1	33012735	33018744	-	linc RNA	2	4692
MSTRG.2580.1	MSTRG.2580	chr1	177645066	177658291	-	anti-sense_lncRNA	2	4756
MSTRG.1479.1	MSTRG.1479	chr1	87606194	87611681	-	linc RNA	2	4805
MSTRG.621.1	MSTRG.621	chr1	46468586	46483293	-	linc RNA	3	4843
MSTRG.451.1	MSTRG.451	chr1	33012735	33018744	-	linc RNA	2	4864
MSTRG.1367.1	MSTRG.1367	chr1	80684702	80697063	-	linc RNA	2	4948
MSTRG.2699.5	MSTRG.2699	chr1	186067035	186076514	+	linc RNA	16	4997
MSTRG.451.3	MSTRG.451	chr1	33012735	33018744	-	linc RNA	2	5003
MSTRG.1063.2	MSTRG.1063	chr1	67724207	67733836	-	linc RNA	3	5018
MSTRG.2614.1	MSTRG.2614	chr1	179727840	179734103	+	linc RNA	2	5042
MSTRG.529.1	MSTRG.529	chr1	37898994	37905232	+	linc RNA	2	5286
MSTRG.1512.4	MSTRG.1512	chr1	90751754	90793364	+	anti-sense_lncRNA	5	5405
MSTRG.451.2	MSTRG.451	chr1	33012735	33018744	-	linc RNA	2	5487
MSTRG.2467.7	MSTRG.2467	chr1	169600356	169658525	-	linc RNA	2	5780
MSTRG.432.3	MSTRG.432	chr1	30942963	30968780	+	linc RNA	2	5783
MSTRG.2426.1	MSTRG.2426	chr1	167986922	167993423	+	anti-sense_lncRNA	2	5867
MSTRG.1512.2	MSTRG.1512	chr1	90751754	90793364	+	anti-sense_lncRNA	6	5874
MSTRG.1512.1	MSTRG.1512	chr1	90751754	90793364	+	anti-sense_lncRNA	6	5878
MSTRG.1894.1	MSTRG.1894	chr1	120055534	120062168	+	linc RNA	2	5890
MSTRG.1512.3	MSTRG.1512	chr1	90751754	90793364	+	anti-sense_lncRNA	6	5981
MSTRG.514.1	MSTRG.514	chr1	36332591	36340065	+	anti-sense_lncRNA	2	6137
MSTRG.2753.3	MSTRG.2753	chr1	189617773	189629099	+	linc RNA	3	6227
MSTRG.1580.1	MSTRG.1580	chr1	97633985	97642380	-	linc RNA	3	6240
MSTRG.759.1	MSTRG.759	chr1	50106163	50147580	+	anti-sense_lncRNA	10	6388
MSTRG.2261.1	MSTRG.2261	chr1	144559574	144566602	+	linc RNA	2	6395
MSTRG.769.1	MSTRG.769	chr1	50525943	50534574	+	linc RNA	3	6438
MSTRG.1137.2	MSTRG.1137	chr1	71249723	71272109	+	linc RNA	3	6453
MSTRG.2400.1	MSTRG.2400	chr1	166759745	166769319	-	intronic_lncRNA	2	6520
MSTRG.692.1	MSTRG.692	chr1	48452413	48468285	+	intronic_lncRNA	3	6762
MSTRG.1971.1	MSTRG.1971	chr1	123419649	123428411	+	anti-sense_lncRNA	2	7166
MSTRG.1373.1	MSTRG.1373	chr1	80991906	81008611	+	linc RNA	2	7215
MSTRG.2699.4	MSTRG.2699	chr1	186067035	186076514	+	linc RNA	13	7381
MSTRG.769.2	MSTRG.769	chr1	50525943	50534574	+	linc RNA	3	7422
MSTRG.209.1	MSTRG.209	chr1	12370238	12378337	+	linc RNA	2	7486
MSTRG.2699.2	MSTRG.2699	chr1	186067035	186076514	+	linc RNA	17	7561
MSTRG.2353.2	MSTRG.2353	chr1	156881240	156898879	-	anti-sense_lncRNA	2	8142
MSTRG.2699.1	MSTRG.2699	chr1	186067035	186076514	+	linc RNA	11	8242
MSTRG.2699.3	MSTRG.2699	chr1	186067035	186076514	+	linc RNA	6	8346
MSTRG.1935.1	MSTRG.1935	chr1	121458610	121469543	-	anti-sense_lncRNA	2	8417
MSTRG.2350.1	MSTRG.2350	chr1	155901653	155916648	+	intronic_lncRNA	2	9060
MSTRG.574.1	MSTRG.574	chr1	43976585	43993050	-	linc RNA	2	10396
MSTRG.2753.2	MSTRG.2753	chr1	189617773	189629099	+	linc RNA	2	11096
MSTRG.341.1	MSTRG.341	chr1	22615775	22639807	-	linc RNA	2	11829
MSTRG.1395.1	MSTRG.1395	chr1	82489046	82517249	+	anti-sense_lncRNA	3	12275
MSTRG.2645.2	MSTRG.2645	chr1	182151474	182169708	-	linc RNA	3	13522
MSTRG.1385.3	MSTRG.1385	chr1	81872264	81887697	+	linc RNA	2	13932
MSTRG.2249.1	MSTRG.2249	chr1	144403847	144419680	+	linc RNA	2	14584
MSTRG.1385.1	MSTRG.1385	chr1	81872264	81887697	+	linc RNA	2	14662
MSTRG.400.9	MSTRG.400	chr1	28703717	28943108	+	linc RNA	4	15251
MSTRG.400.5	MSTRG.400	chr1	28703717	28943108	+	linc RNA	3	15358
MSTRG.1384.2	MSTRG.1384	chr1	81850741	81875806	-	linc RNA	3	20044
MSTRG.1384.1	MSTRG.1384	chr1	81850741	81875806	-	linc RNA	3	23997
MSTRG.2351.1	MSTRG.2351	chr1	155919799	155955483	-	intronic_lncRNA	2	28084
MSTRG.11203.1	MSTRG.11203	chr10	12192391	12193131	+	intronic_lncRNA	2	233
MSTRG.11018.1	MSTRG.11018	chr10	2154346	2155325	+	anti-sense_lncRNA	2	280
MSTRG.11096.1	MSTRG.11096	chr10	6347254	6348205	+	intronic_lncRNA	2	298
MSTRG.11018.3	MSTRG.11018	chr10	2154346	2155325	+	linc RNA	2	301
MSTRG.11106.2	MSTRG.11106	chr10	8331672	8335347	-	anti-sense_lncRNA	3	314
MSTRG.11324.2	MSTRG.11324	chr10	18872778	18875972	-	linc RNA	2	384
MSTRG.11329.1	MSTRG.11329	chr10	18953644	18954225	-	linc RNA	2	422
MSTRG.11235.1	MSTRG.11235	chr10	13794435	13796133	-	linc RNA	2	430
MSTRG.11336.1	MSTRG.11336	chr10	19343520	19348419	+	linc RNA	2	446
MSTRG.11160.1	MSTRG.11160	chr10	10086544	10092843	-	anti-sense_lncRNA	3	472
MSTRG.11106.1	MSTRG.11106	chr10	8331672	8335347	-	anti-sense_lncRNA	3	501
MSTRG.10928.1	MSTRG.10928	chr10	25748	47206	+	anti-sense_lncRNA	2	536
MSTRG.11352.1	MSTRG.11352	chr10	19459518	19463255	+	linc RNA	2	604
MSTRG.10966.1	MSTRG.10966	chr10	1047729	1051222	+	linc RNA	2	679
MSTRG.11138.2	MSTRG.11138	chr10	8814014	9420205	+	linc RNA	5	709
MSTRG.11334.1	MSTRG.11334	chr10	19342647	19344509	+	linc RNA	2	834
MSTRG.10933.1	MSTRG.10933	chr10	374783	379718	-	linc RNA	3	891
MSTRG.11244.2	MSTRG.11244	chr10	14456176	14461986	-	anti-sense_lncRNA	4	940
MSTRG.11335.1	MSTRG.11335	chr10	19342666	19343800	-	linc RNA	3	960
MSTRG.11173.1	MSTRG.11173	chr10	10694845	10696794	+	anti-sense_lncRNA	2	981
MSTRG.11228.1	MSTRG.11228	chr10	12948800	12955538	-	linc RNA	3	1015
MSTRG.11244.1	MSTRG.11244	chr10	14456176	14461986	-	anti-sense_lncRNA	3	1054
MSTRG.10955.1	MSTRG.10955	chr10	747902	753419	-	intronic_lncRNA	2	1095
MSTRG.11227.1	MSTRG.11227	chr10	12873812	12878780	-	intronic_lncRNA	2	1165
MSTRG.11270.11	MSTRG.11270	chr10	16173898	16400509	-	anti-sense_lncRNA	3	1196
MSTRG.11294.1	MSTRG.11294	chr10	18485780	18488581	-	anti-sense_lncRNA	3	1255
MSTRG.11024.1	MSTRG.11024	chr10	2279007	2287726	-	intronic_lncRNA	2	1279
MSTRG.11324.1	MSTRG.11324	chr10	18872778	18875972	-	linc RNA	3	1399
MSTRG.11228.2	MSTRG.11228	chr10	12948800	12955538	-	linc RNA	3	1472
MSTRG.11141.1	MSTRG.11141	chr10	9419603	9545023	-	linc RNA	6	1511
MSTRG.11072.1	MSTRG.11072	chr10	5099909	5133018	+	anti-sense_lncRNA	3	1523
MSTRG.11094.2	MSTRG.11094	chr10	6247720	6253286	-	intronic_lncRNA	2	1620
MSTRG.11125.2	MSTRG.11125	chr10	7260665	7266727	-	linc RNA	3	1630
MSTRG.11033.1	MSTRG.11033	chr10	2702113	2703827	+	anti-sense_lncRNA	2	1668
MSTRG.11197.1	MSTRG.11197	chr10	11994285	11997405	+	linc RNA	2	1682
MSTRG.11125.3	MSTRG.11125	chr10	7260665	7266727	-	linc RNA	4	1716
MSTRG.11377.1	MSTRG.11377	chr10	19845398	19848764	-	anti-sense_lncRNA	2	1786
MSTRG.11125.4	MSTRG.11125	chr10	7260665	7266727	-	linc RNA	2	1867
MSTRG.11034.30	MSTRG.11034	chr10	3146550	3229253	-	linc RNA	3	1937
MSTRG.11270.12	MSTRG.11270	chr10	16173898	16400509	-	linc RNA	3	1937
MSTRG.11121.1	MSTRG.11121	chr10	7056113	7058722	+	linc RNA	2	2036
MSTRG.11125.1	MSTRG.11125	chr10	7260665	7266727	-	linc RNA	3	2222
MSTRG.11325.1	MSTRG.11325	chr10	18929868	18932613	+	linc RNA	2	2489
MSTRG.11219.1	MSTRG.11219	chr10	12630728	12634418	-	linc RNA	2	2729
MSTRG.10972.1	MSTRG.10972	chr10	1517494	1527118	-	linc RNA	3	2740
MSTRG.11063.7	MSTRG.11063	chr10	4545432	4820331	+	linc RNA	3	2776
MSTRG.11063.8	MSTRG.11063	chr10	4545432	4820331	+	linc RNA	3	4395
MSTRG.11050.5	MSTRG.11050	chr10	3667117	3736685	-	linc RNA	3	4967
MSTRG.11094.1	MSTRG.11094	chr10	6247720	6253286	-	intronic_lncRNA	2	5441
MSTRG.11332.1	MSTRG.11332	chr10	19301940	19310259	+	linc RNA	5	5605
MSTRG.11065.1	MSTRG.11065	chr10	4786092	4872719	-	linc RNA	5	7464
MSTRG.11062.1	MSTRG.11062	chr10	4502176	4546632	-	anti-sense_lncRNA	5	8727
MSTRG.11084.1	MSTRG.11084	chr10	5579696	5589675	+	intronic_lncRNA	2	9875
MSTRG.11259.1	MSTRG.11259	chr10	17185734	17199873	-	anti-sense_lncRNA	2	10055
MSTRG.11617.6	MSTRG.11617	chr11	9342129	9402003	-	anti-sense_lncRNA	2	342
MSTRG.11606.1	MSTRG.11606	chr11	8553730	8554497	+	linc RNA	2	346
MSTRG.11523.1	MSTRG.11523	chr11	2698535	2700534	+	linc RNA	2	352
MSTRG.11617.5	MSTRG.11617	chr11	9342129	9402003	-	anti-sense_lncRNA	3	380
MSTRG.11601.1	MSTRG.11601	chr11	7889133	7895300	+	anti-sense_lncRNA	2	483
MSTRG.11515.1	MSTRG.11515	chr11	2565474	2573701	+	anti-sense_lncRNA	2	501
MSTRG.11403.1	MSTRG.11403	chr11	505517	510373	+	anti-sense_lncRNA	3	564
MSTRG.11409.1	MSTRG.11409	chr11	757765	759172	+	anti-sense_lncRNA	2	588
MSTRG.11504.1	MSTRG.11504	chr11	2151087	2154834	-	anti-sense_lncRNA	2	629
MSTRG.11577.7	MSTRG.11577	chr11	6786351	6842195	-	anti-sense_lncRNA	4	642
MSTRG.11668.1	MSTRG.11668	chr11	12397329	12496349	-	anti-sense_lncRNA	5	814
MSTRG.11601.2	MSTRG.11601	chr11	7889133	7895300	+	anti-sense_lncRNA	2	842
MSTRG.11543.1	MSTRG.11543	chr11	3680810	3684085	-	linc RNA	2	944
MSTRG.11657.1	MSTRG.11657	chr11	11096504	11102311	-	anti-sense_lncRNA	3	970
MSTRG.11732.1	MSTRG.11732	chr11	17148158	17150263	+	intronic_lncRNA	2	983
MSTRG.11415.1	MSTRG.11415	chr11	597472	599450	-	anti-sense_lncRNA	4	1029
MSTRG.11504.3	MSTRG.11504	chr11	2151087	2154834	-	anti-sense_lncRNA	3	1050
MSTRG.11724.1	MSTRG.11724	chr11	16855070	16856761	+	linc RNA	3	1136
MSTRG.11515.2	MSTRG.11515	chr11	2565474	2573701	+	anti-sense_lncRNA	3	1163
MSTRG.11439.1	MSTRG.11439	chr11	906446	907905	-	linc RNA	2	1200
MSTRG.11559.1	MSTRG.11559	chr11	5772137	5774118	+	intronic_lncRNA	3	1381
MSTRG.11504.2	MSTRG.11504	chr11	2151087	2154834	-	anti-sense_lncRNA	3	1390
MSTRG.11568.1	MSTRG.11568	chr11	7192208	7199914	-	linc RNA	3	1393
MSTRG.11630.1	MSTRG.11630	chr11	9783383	9795256	-	linc RNA	4	1613
MSTRG.11623.4	MSTRG.11623	chr11	9470563	9503125	-	linc RNA	3	1710
MSTRG.11739.2	MSTRG.11739	chr11	17461195	17463840	+	linc RNA	2	1815
MSTRG.11802.2	MSTRG.11802	chr11	19072880	19081582	-	anti-sense_lncRNA	2	1993
MSTRG.11739.1	MSTRG.11739	chr11	17461195	17463840	+	linc RNA	3	2109
MSTRG.11699.1	MSTRG.11699	chr11	15320675	15327678	+	intronic_lncRNA	2	2137
MSTRG.11669.3	MSTRG.11669	chr11	12433634	12732455	+	linc RNA	11	2626
MSTRG.11687.1	MSTRG.11687	chr11	14971665	14994584	-	anti-sense_lncRNA	3	2666
MSTRG.11545.1	MSTRG.11545	chr11	3905140	4016703	-	linc RNA	8	2829
MSTRG.11611.1	MSTRG.11611	chr11	8964877	9222888	-	linc RNA	9	3151
MSTRG.11669.4	MSTRG.11669	chr11	12433634	12732455	+	linc RNA	13	3209
MSTRG.11687.3	MSTRG.11687	chr11	14971665	14994584	-	linc RNA	2	3365
MSTRG.11396.1	MSTRG.11396	chr11	381521	397739	+	anti-sense_lncRNA	4	4836
MSTRG.11526.1	MSTRG.11526	chr11	2777260	2826416	+	anti-sense_lncRNA	3	5348
MSTRG.11687.2	MSTRG.11687	chr11	14971665	14994584	-	linc RNA	2	5375
MSTRG.11802.1	MSTRG.11802	chr11	19072880	19081582	-	anti-sense_lncRNA	3	7239
MSTRG.11557.11	MSTRG.11557	chr11	5633123	5829568	-	linc RNA	4	11226
MSTRG.11538.1	MSTRG.11538	chr11	3162106	3292115	+	anti-sense_lncRNA	4	19318
MSTRG.11992.1	MSTRG.11992	chr12	3191279	3191722	-	anti-sense_lncRNA	2	324
MSTRG.12103.2	MSTRG.12103	chr12	11326342	11345227	-	anti-sense_lncRNA	3	324
MSTRG.11880.1	MSTRG.11880	chr12	3481683	3485072	-	anti-sense_lncRNA	2	325
MSTRG.12002.1	MSTRG.12002	chr12	3239674	3240057	-	anti-sense_lncRNA	2	330
MSTRG.11919.1	MSTRG.11919	chr12	6101328	6102710	+	intronic_lncRNA	3	350
MSTRG.11832.2	MSTRG.11832	chr12	1121174	1121704	+	intronic_lncRNA	2	395
MSTRG.12146.1	MSTRG.12146	chr12	13602525	13613142	+	linc RNA	3	421
MSTRG.12176.1	MSTRG.12176	chr12	18579030	18580083	+	linc RNA	2	425
MSTRG.12199.6	MSTRG.12199	chr12	19418050	19460689	+	anti-sense_lncRNA	3	461
MSTRG.12059.2	MSTRG.12059	chr12	8736501	8740608	+	anti-sense_lncRNA	3	477
MSTRG.12179.2	MSTRG.12179	chr12	18013850	18018107	-	intronic_lncRNA	3	547
MSTRG.12149.1	MSTRG.12149	chr12	14273842	14274607	+	anti-sense_lncRNA	2	591
MSTRG.12039.1	MSTRG.12039	chr12	9103105	9106229	-	anti-sense_lncRNA	2	599
MSTRG.12064.3	MSTRG.12064	chr12	9685147	9686814	+	anti-sense_lncRNA	3	650
MSTRG.12064.1	MSTRG.12064	chr12	9685147	9686814	+	anti-sense_lncRNA	4	671
MSTRG.12064.2	MSTRG.12064	chr12	9685147	9686814	+	anti-sense_lncRNA	4	684
MSTRG.12199.4	MSTRG.12199	chr12	19418050	19460689	+	anti-sense_lncRNA	4	725
MSTRG.11866.1	MSTRG.11866	chr12	2206031	2209888	-	anti-sense_lncRNA	4	760
MSTRG.11893.1	MSTRG.11893	chr12	6012656	6013527	-	linc RNA	2	769
MSTRG.11852.1	MSTRG.11852	chr12	1638172	1640236	+	intronic_lncRNA	2	772
MSTRG.12090.1	MSTRG.12090	chr12	10748827	10754321	-	linc RNA	3	819
MSTRG.12059.1	MSTRG.12059	chr12	8736501	8740608	+	anti-sense_lncRNA	3	828
MSTRG.11929.1	MSTRG.11929	chr12	6674945	6682388	-	linc RNA	3	877
MSTRG.12130.1	MSTRG.12130	chr12	11847650	11850360	+	anti-sense_lncRNA	2	949
MSTRG.12179.1	MSTRG.12179	chr12	18013850	18018107	-	intronic_lncRNA	3	960
MSTRG.12069.1	MSTRG.12069	chr12	9898257	9900082	-	intronic_lncRNA	2	1040
MSTRG.11850.1	MSTRG.11850	chr12	1576553	1579332	-	intronic_lncRNA	2	1102
MSTRG.12103.1	MSTRG.12103	chr12	11326342	11345227	-	anti-sense_lncRNA	6	1119
MSTRG.12167.1	MSTRG.12167	chr12	17330831	17333128	-	linc RNA	2	1188
MSTRG.11921.1	MSTRG.11921	chr12	6129114	6130483	+	linc RNA	2	1236
MSTRG.11864.2	MSTRG.11864	chr12	2071691	2093634	-	anti-sense_lncRNA	3	1459
MSTRG.12037.8	MSTRG.12037	chr12	9063709	9116295	+	linc RNA	2	1766
MSTRG.11865.1	MSTRG.11865	chr12	2178873	2183624	-	anti-sense_lncRNA	3	1772
MSTRG.11995.1	MSTRG.11995	chr12	3214123	3216486	+	linc RNA	2	1986
MSTRG.11916.1	MSTRG.11916	chr12	6076042	6085938	-	linc RNA	3	2057
MSTRG.11892.1	MSTRG.11892	chr12	4600953	4654461	-	linc RNA	4	2069
MSTRG.11864.1	MSTRG.11864	chr12	2071691	2093634	-	anti-sense_lncRNA	6	2178
MSTRG.11862.5	MSTRG.11862	chr12	1967415	2044891	+	intronic_lncRNA	2	2689
MSTRG.11796.6	MSTRG.11796	chr12	203478	260376	+	linc RNA	3	2843
MSTRG.12191.1	MSTRG.12191	chr12	18604507	18607606	-	anti-sense_lncRNA	2	2905
MSTRG.12013.1	MSTRG.12013	chr12	6960366	6996386	+	anti-sense_lncRNA	3	3121
MSTRG.12187.1	MSTRG.12187	chr12	18343898	18353064	-	anti-sense_lncRNA	2	3309
MSTRG.11905.1	MSTRG.11905	chr12	4769433	4827542	-	anti-sense_lncRNA	5	3454
MSTRG.11796.5	MSTRG.11796	chr12	203478	260376	+	linc RNA	3	3785
MSTRG.12209.1	MSTRG.12209	chr12	19760553	19834650	+	anti-sense_lncRNA	3	4103
MSTRG.12007.1	MSTRG.12007	chr12	7817006	7854077	-	linc RNA	3	4561
MSTRG.11861.1	MSTRG.11861	chr12	1963194	1977810	-	intronic_lncRNA	3	5030
MSTRG.11916.2	MSTRG.11916	chr12	6076042	6085938	-	linc RNA	3	5449
MSTRG.11916.4	MSTRG.11916	chr12	6076042	6085938	-	linc RNA	2	5906
MSTRG.11901.1	MSTRG.11901	chr12	5766149	5775297	-	linc RNA	2	7045
MSTRG.12206.1	MSTRG.12206	chr12	19668396	19676194	+	linc RNA	2	7101
MSTRG.11884.1	MSTRG.11884	chr12	3980235	4229689	-	anti-sense_lncRNA	6	7457
MSTRG.12205.1	MSTRG.12205	chr12	19626707	19639658	+	intronic_lncRNA	3	9695
MSTRG.12140.1	MSTRG.12140	chr12	13069771	13104028	-	anti-sense_lncRNA	8	13064
MSTRG.12125.1	MSTRG.12125	chr12	11718410	11736811	-	intronic_lncRNA	3	13962
MSTRG.12097.1	MSTRG.12097	chr12	11173922	11197775	+	intronic_lncRNA	2	23716
MSTRG.11900.2	MSTRG.11900	chr12	5722703	5870341	+	linc RNA	2	25172
MSTRG.12456.1	MSTRG.12456	chr13	13664272	13665600	+	anti-sense_lncRNA	2	295
MSTRG.12311.1	MSTRG.12311	chr13	7366152	7376667	-	linc RNA	2	315
MSTRG.12482.5	MSTRG.12482	chr13	14988193	14998475	+	anti-sense_lncRNA	3	341
MSTRG.12501.1	MSTRG.12501	chr13	15695431	15696000	-	intronic_lncRNA	2	474
MSTRG.12482.4	MSTRG.12482	chr13	14988193	14998475	+	anti-sense_lncRNA	4	510
MSTRG.12482.7	MSTRG.12482	chr13	14988193	14998475	+	anti-sense_lncRNA	4	560
MSTRG.12345.1	MSTRG.12345	chr13	9437599	9438515	+	anti-sense_lncRNA	3	620
MSTRG.12476.1	MSTRG.12476	chr13	14606473	14610609	+	intronic_lncRNA	4	668
MSTRG.12374.1	MSTRG.12374	chr13	9854657	9855745	-	intronic_lncRNA	2	708
MSTRG.12449.1	MSTRG.12449	chr13	13183511	13184981	+	anti-sense_lncRNA	3	836
MSTRG.12482.3	MSTRG.12482	chr13	14988193	14998475	+	anti-sense_lncRNA	5	851
MSTRG.12425.1	MSTRG.12425	chr13	12508498	12510534	-	anti-sense_lncRNA	2	910
MSTRG.12390.1	MSTRG.12390	chr13	10409265	10411440	+	linc RNA	2	975
MSTRG.12546.1	MSTRG.12546	chr13	17657765	17664825	-	anti-sense_lncRNA	4	1064
MSTRG.12487.2	MSTRG.12487	chr13	15217545	15229170	-	anti-sense_lncRNA	3	1088
MSTRG.12292.1	MSTRG.12292	chr13	4533524	4537402	+	intronic_lncRNA	2	1125
MSTRG.12482.2	MSTRG.12482	chr13	14988193	14998475	+	anti-sense_lncRNA	3	1127
MSTRG.12507.1	MSTRG.12507	chr13	16350372	16353067	-	linc RNA	2	1155
MSTRG.12487.1	MSTRG.12487	chr13	15217545	15229170	-	anti-sense_lncRNA	4	1230
MSTRG.12295.9	MSTRG.12295	chr13	6056923	6072220	+	anti-sense_lncRNA	6	1458
MSTRG.12295.2	MSTRG.12295	chr13	6056923	6072220	+	anti-sense_lncRNA	8	1510
MSTRG.12482.1	MSTRG.12482	chr13	14988193	14998475	+	anti-sense_lncRNA	4	1541
MSTRG.12440.1	MSTRG.12440	chr13	12855774	12870625	+	anti-sense_lncRNA	4	1685
MSTRG.12291.12	MSTRG.12291	chr13	4107218	4930480	-	linc RNA	6	1693
MSTRG.12295.6	MSTRG.12295	chr13	6056923	6072220	+	anti-sense_lncRNA	6	1871
MSTRG.12487.4	MSTRG.12487	chr13	15217545	15229170	-	anti-sense_lncRNA	4	1960
MSTRG.12295.1	MSTRG.12295	chr13	6056923	6072220	+	anti-sense_lncRNA	8	1978
MSTRG.12295.3	MSTRG.12295	chr13	6056923	6072220	+	anti-sense_lncRNA	7	2160
MSTRG.12295.4	MSTRG.12295	chr13	6056923	6072220	+	anti-sense_lncRNA	8	2194
MSTRG.12271.2	MSTRG.12271	chr13	2831564	2876275	+	anti-sense_lncRNA	6	2216
MSTRG.12295.7	MSTRG.12295	chr13	6056923	6072220	+	anti-sense_lncRNA	6	2250
MSTRG.12295.8	MSTRG.12295	chr13	6056923	6072220	+	anti-sense_lncRNA	7	2282
MSTRG.12546.2	MSTRG.12546	chr13	17657765	17664825	-	anti-sense_lncRNA	4	2289
MSTRG.12546.3	MSTRG.12546	chr13	17657765	17664825	-	anti-sense_lncRNA	5	2330
MSTRG.12255.1	MSTRG.12255	chr13	1874560	1877244	-	intronic_lncRNA	2	2363
MSTRG.12295.5	MSTRG.12295	chr13	6056923	6072220	+	anti-sense_lncRNA	10	2369
MSTRG.12271.3	MSTRG.12271	chr13	2831564	2876275	+	anti-sense_lncRNA	2	2734
MSTRG.12503.1	MSTRG.12503	chr13	15889676	15894253	+	intronic_lncRNA	2	2920
MSTRG.12285.1	MSTRG.12285	chr13	3764871	3767959	-	intronic_lncRNA	2	2978
MSTRG.12260.1	MSTRG.12260	chr13	2181345	2192151	-	anti-sense_lncRNA	3	3046
MSTRG.12271.1	MSTRG.12271	chr13	2831564	2876275	+	anti-sense_lncRNA	9	4775
MSTRG.12460.2	MSTRG.12460	chr13	13738780	13854254	+	anti-sense_lncRNA	8	5026
MSTRG.12487.3	MSTRG.12487	chr13	15217545	15229170	-	anti-sense_lncRNA	4	5231
MSTRG.12267.5	MSTRG.12267	chr13	2566472	2632686	-	intronic_lncRNA	2	6102
MSTRG.12387.1	MSTRG.12387	chr13	10112238	10124358	+	intronic_lncRNA	2	12099
MSTRG.12842.1	MSTRG.12842	chr14	12255386	12255809	+	anti-sense_lncRNA	2	301
MSTRG.12947.1	MSTRG.12947	chr14	13666100	13670125	-	linc RNA	2	334
MSTRG.12762.1	MSTRG.12762	chr14	7225600	7229251	+	anti-sense_lncRNA	2	379
MSTRG.12563.5	MSTRG.12563	chr14	691051	758335	-	anti-sense_lncRNA	3	389
MSTRG.12726.1	MSTRG.12726	chr14	6135562	6136356	+	linc RNA	2	428
MSTRG.12549.1	MSTRG.12549	chr14	44789	45749	-	linc RNA	2	486
MSTRG.12568.1	MSTRG.12568	chr14	835662	836310	+	linc RNA	2	557
MSTRG.12876.3	MSTRG.12876	chr14	12655256	12656426	-	anti-sense_lncRNA	4	571
MSTRG.12876.1	MSTRG.12876	chr14	12655256	12656426	-	anti-sense_lncRNA	4	574
MSTRG.12876.4	MSTRG.12876	chr14	12655256	12656426	-	anti-sense_lncRNA	3	584
MSTRG.12762.2	MSTRG.12762	chr14	7225600	7229251	+	linc RNA	2	643
MSTRG.12962.1	MSTRG.12962	chr14	14292590	14295234	+	linc RNA	2	691
MSTRG.12563.3	MSTRG.12563	chr14	691051	758335	-	anti-sense_lncRNA	6	701
MSTRG.12962.2	MSTRG.12962	chr14	14292590	14295234	+	linc RNA	2	703
MSTRG.12876.2	MSTRG.12876	chr14	12655256	12656426	-	anti-sense_lncRNA	4	715
MSTRG.12589.1	MSTRG.12589	chr14	1132442	1133658	-	intronic_lncRNA	2	763
MSTRG.12652.1	MSTRG.12652	chr14	4325483	4343564	-	linc RNA	5	771
MSTRG.12762.3	MSTRG.12762	chr14	7225600	7229251	+	linc RNA	3	784
MSTRG.12969.1	MSTRG.12969	chr14	14378412	14382323	-	anti-sense_lncRNA	2	800
MSTRG.12625.1	MSTRG.12625	chr14	2945696	2946593	+	intronic_lncRNA	2	813
MSTRG.12892.1	MSTRG.12892	chr14	13456777	13458259	+	linc RNA	2	858
MSTRG.12944.1	MSTRG.12944	chr14	13647745	13652331	+	linc RNA	2	884
MSTRG.12965.1	MSTRG.12965	chr14	14296845	14300609	+	anti-sense_lncRNA	2	944
MSTRG.12835.1	MSTRG.12835	chr14	12185057	12189102	+	linc RNA	2	1002
MSTRG.12562.1	MSTRG.12562	chr14	672544	689156	-	anti-sense_lncRNA	4	1029
MSTRG.12652.6	MSTRG.12652	chr14	4325483	4343564	-	linc RNA	4	1051
MSTRG.12652.5	MSTRG.12652	chr14	4325483	4343564	-	linc RNA	3	1059
MSTRG.12843.1	MSTRG.12843	chr14	12258143	12259853	+	intronic_lncRNA	2	1088
MSTRG.12634.1	MSTRG.12634	chr14	3907099	3908326	-	linc RNA	2	1116
MSTRG.12902.2	MSTRG.12902	chr14	12950015	12953163	-	linc RNA	3	1147
MSTRG.12652.3	MSTRG.12652	chr14	4325483	4343564	-	linc RNA	5	1183
MSTRG.12939.21	MSTRG.12939	chr14	13599148	13661585	+	linc RNA	3	1191
MSTRG.12626.2	MSTRG.12626	chr14	3004210	3005636	+	intronic_lncRNA	2	1272
MSTRG.12592.1	MSTRG.12592	chr14	1219799	1222617	-	linc RNA	2	1304
MSTRG.12584.1	MSTRG.12584	chr14	1017264	1145422	+	anti-sense_lncRNA	6	1423
MSTRG.12652.2	MSTRG.12652	chr14	4325483	4343564	-	linc RNA	5	1426
MSTRG.12749.5	MSTRG.12749	chr14	6753819	6760412	-	linc RNA	2	1544
MSTRG.12745.3	MSTRG.12745	chr14	6555970	6562179	-	linc RNA	3	1609
MSTRG.12563.4	MSTRG.12563	chr14	691051	758335	-	anti-sense_lncRNA	3	1738
MSTRG.12937.13	MSTRG.12937	chr14	13567403	13661585	-	anti-sense_lncRNA	3	1856
MSTRG.12902.3	MSTRG.12902	chr14	12950015	12953163	-	linc RNA	2	1900
MSTRG.12749.1	MSTRG.12749	chr14	6753819	6760412	-	linc RNA	3	2083
MSTRG.12948.1	MSTRG.12948	chr14	13667924	13672235	+	linc RNA	2	2102
MSTRG.12622.1	MSTRG.12622	chr14	2668820	2672490	-	anti-sense_lncRNA	3	2179
MSTRG.12558.1	MSTRG.12558	chr14	346652	511603	-	anti-sense_lncRNA	6	2238
MSTRG.12695.1	MSTRG.12695	chr14	5106132	5112603	-	anti-sense_lncRNA	2	2282
MSTRG.12745.1	MSTRG.12745	chr14	6555970	6562179	-	linc RNA	4	2337
MSTRG.12749.3	MSTRG.12749	chr14	6753819	6760412	-	linc RNA	2	2499
MSTRG.12902.1	MSTRG.12902	chr14	12950015	12953163	-	linc RNA	2	2706
MSTRG.12749.4	MSTRG.12749	chr14	6753819	6760412	-	linc RNA	2	2780
MSTRG.12749.2	MSTRG.12749	chr14	6753819	6760412	-	linc RNA	3	2799
MSTRG.12563.6	MSTRG.12563	chr14	691051	758335	-	anti-sense_lncRNA	3	2869
MSTRG.12745.2	MSTRG.12745	chr14	6555970	6562179	-	linc RNA	3	3112
MSTRG.12700.1	MSTRG.12700	chr14	5225283	5229513	+	anti-sense_lncRNA	2	3248
MSTRG.12805.3	MSTRG.12805	chr14	8796430	8823324	+	anti-sense_lncRNA	4	5876
MSTRG.12821.1	MSTRG.12821	chr14	9721824	9728979	+	linc RNA	2	6231
MSTRG.12652.4	MSTRG.12652	chr14	4325483	4343564	-	linc RNA	6	6935
MSTRG.12828.14	MSTRG.12828	chr14	10057081	10501828	-	linc RNA	3	16369
MSTRG.13289.17	MSTRG.13289	chr15	8753491	8837318	-	anti-sense_lncRNA	2	289
MSTRG.13301.1	MSTRG.13301	chr15	9033359	9045711	-	anti-sense_lncRNA	3	328
MSTRG.13028.1	MSTRG.13028	chr15	1986432	1987065	+	linc RNA	2	344
MSTRG.13014.2	MSTRG.13014	chr15	542933	543766	-	linc RNA	2	367
MSTRG.13148.1	MSTRG.13148	chr15	6255369	6266104	+	anti-sense_lncRNA	3	378
MSTRG.13122.1	MSTRG.13122	chr15	5407551	5410065	+	linc RNA	2	424
MSTRG.13301.2	MSTRG.13301	chr15	9033359	9045711	-	anti-sense_lncRNA	3	437
MSTRG.13044.1	MSTRG.13044	chr15	1804565	1807033	+	intronic_lncRNA	2	473
MSTRG.13162.1	MSTRG.13162	chr15	6598183	6599338	+	linc RNA	2	501
MSTRG.13118.9	MSTRG.13118	chr15	5269710	5309531	+	anti-sense_lncRNA	2	508
MSTRG.13299.1	MSTRG.13299	chr15	9007622	9015868	+	linc RNA	3	547
MSTRG.13014.1	MSTRG.13014	chr15	542933	543766	-	linc RNA	2	615
MSTRG.13211.1	MSTRG.13211	chr15	7646642	7653469	+	intronic_lncRNA	2	676
MSTRG.13076.6	MSTRG.13076	chr15	4496370	4505457	-	anti-sense_lncRNA	5	698
MSTRG.13156.1	MSTRG.13156	chr15	6494892	6495895	-	linc RNA	2	715
MSTRG.13146.2	MSTRG.13146	chr15	6231929	6236091	-	anti-sense_lncRNA	3	723
MSTRG.13322.1	MSTRG.13322	chr15	10525371	10526925	+	linc RNA	2	740
MSTRG.13309.1	MSTRG.13309	chr15	9196847	9198433	+	anti-sense_lncRNA	5	742
MSTRG.13068.1	MSTRG.13068	chr15	3956886	3975121	+	intronic_lncRNA	2	757
MSTRG.13076.2	MSTRG.13076	chr15	4496370	4505457	-	anti-sense_lncRNA	5	781
MSTRG.13134.1	MSTRG.13134	chr15	5797877	5821803	+	anti-sense_lncRNA	6	793
MSTRG.13134.3	MSTRG.13134	chr15	5797877	5821803	+	anti-sense_lncRNA	3	836
MSTRG.13008.1	MSTRG.13008	chr15	367150	374244	-	linc RNA	2	884
MSTRG.13076.4	MSTRG.13076	chr15	4496370	4505457	-	anti-sense_lncRNA	6	898
MSTRG.13095.39	MSTRG.13095	chr15	5467095	5597666	-	anti-sense_lncRNA	2	982
MSTRG.13134.4	MSTRG.13134	chr15	5797877	5821803	+	anti-sense_lncRNA	6	990
MSTRG.13323.1	MSTRG.13323	chr15	10603555	10604838	-	linc RNA	2	998
MSTRG.13237.5	MSTRG.13237	chr15	8274701	8297259	+	anti-sense_lncRNA	3	1083
MSTRG.13040.1	MSTRG.13040	chr15	2124887	2130577	+	linc RNA	2	1171
MSTRG.13237.2	MSTRG.13237	chr15	8274701	8297259	+	anti-sense_lncRNA	5	1202
MSTRG.13006.1	MSTRG.13006	chr15	315626	320927	+	linc RNA	3	1225
MSTRG.13101.1	MSTRG.13101	chr15	5636425	5639032	-	anti-sense_lncRNA	2	1383
MSTRG.13134.2	MSTRG.13134	chr15	5797877	5821803	+	anti-sense_lncRNA	4	1495
MSTRG.13096.1	MSTRG.13096	chr15	5541696	5543373	+	intronic_lncRNA	2	1524
MSTRG.13054.1	MSTRG.13054	chr15	4719416	4722761	-	anti-sense_lncRNA	2	1598
MSTRG.13134.5	MSTRG.13134	chr15	5797877	5821803	+	anti-sense_lncRNA	5	1729
MSTRG.13355.1	MSTRG.13355	chr15	11459870	11462422	-	linc RNA	2	1756
MSTRG.13237.3	MSTRG.13237	chr15	8274701	8297259	+	anti-sense_lncRNA	5	1882
MSTRG.13359.1	MSTRG.13359	chr15	11443467	11446999	-	anti-sense_lncRNA	2	1902
MSTRG.13141.2	MSTRG.13141	chr15	5968096	5973648	-	linc RNA	2	1903
MSTRG.13237.4	MSTRG.13237	chr15	8274701	8297259	+	anti-sense_lncRNA	6	1940
MSTRG.13045.1	MSTRG.13045	chr15	2067401	2098480	+	linc RNA	3	2358
MSTRG.13155.1	MSTRG.13155	chr15	6486596	6489793	-	linc RNA	2	2645
MSTRG.13305.1	MSTRG.13305	chr15	9123388	9126349	-	linc RNA	2	2658
MSTRG.13237.1	MSTRG.13237	chr15	8274701	8297259	+	anti-sense_lncRNA	5	2783
MSTRG.13310.1	MSTRG.13310	chr15	9203836	9206695	+	linc RNA	2	2838
MSTRG.13224.6	MSTRG.13224	chr15	7969254	8091663	-	anti-sense_lncRNA	4	3127
MSTRG.13254.1	MSTRG.13254	chr15	9346752	9353971	-	intronic_lncRNA	4	3562
MSTRG.13135.2	MSTRG.13135	chr15	5871333	5876009	+	anti-sense_lncRNA	2	3846
MSTRG.13141.3	MSTRG.13141	chr15	5968096	5973648	-	linc RNA	2	4714
MSTRG.13141.1	MSTRG.13141	chr15	5968096	5973648	-	linc RNA	2	4815
MSTRG.13117.1	MSTRG.13117	chr15	5257414	5264188	+	anti-sense_lncRNA	2	6671
MSTRG.13365.1	MSTRG.13365	chr15	12442626	12452448	-	linc RNA	2	7433
MSTRG.13413.2	MSTRG.13413	chr16	229770	293070	+	anti-sense_lncRNA	3	421
MSTRG.13413.1	MSTRG.13413	chr16	229770	293070	+	anti-sense_lncRNA	3	448
MSTRG.13629.1	MSTRG.13629	chr17	6107250	6112348	-	anti-sense_lncRNA	2	304
MSTRG.13509.3	MSTRG.13509	chr17	1862622	1864248	-	anti-sense_lncRNA	2	383
MSTRG.13509.1	MSTRG.13509	chr17	1862622	1864248	-	anti-sense_lncRNA	2	418
MSTRG.13665.1	MSTRG.13665	chr17	7223732	7225869	+	linc RNA	2	506
MSTRG.13468.113	MSTRG.13468	chr17	1	159945	-	linc RNA	3	543
MSTRG.13468.124	MSTRG.13468	chr17	1	159945	-	linc RNA	4	611
MSTRG.13468.92	MSTRG.13468	chr17	1	159945	-	linc RNA	2	625
MSTRG.13753.2	MSTRG.13753	chr17	10086011	10092639	-	intronic_lncRNA	3	640
MSTRG.13630.1	MSTRG.13630	chr17	6322332	6324374	-	linc RNA	2	656
MSTRG.13663.1	MSTRG.13663	chr17	7206470	7208706	-	anti-sense_lncRNA	3	671
MSTRG.13468.123	MSTRG.13468	chr17	1	159945	-	linc RNA	3	731
MSTRG.13476.1	MSTRG.13476	chr17	38763	41760	+	anti-sense_lncRNA	2	746
MSTRG.13468.121	MSTRG.13468	chr17	1	159945	-	linc RNA	3	748
MSTRG.13468.117	MSTRG.13468	chr17	1	159945	-	linc RNA	2	797
MSTRG.13468.63	MSTRG.13468	chr17	1	159945	-	anti-sense_lncRNA	2	924
MSTRG.13624.4	MSTRG.13624	chr17	5820180	5824385	-	linc RNA	4	998
MSTRG.13468.118	MSTRG.13468	chr17	1	159945	-	linc RNA	3	1018
MSTRG.13692.2	MSTRG.13692	chr17	7814362	7815559	-	intronic_lncRNA	2	1018
MSTRG.13624.6	MSTRG.13624	chr17	5820180	5824385	-	linc RNA	5	1066
MSTRG.13468.119	MSTRG.13468	chr17	1	159945	-	linc RNA	2	1093
MSTRG.13470.1	MSTRG.13470	chr17	1161	19285	+	anti-sense_lncRNA	3	1186
MSTRG.13468.93	MSTRG.13468	chr17	1	159945	-	linc RNA	2	1212
MSTRG.13624.3	MSTRG.13624	chr17	5820180	5824385	-	linc RNA	6	1234
MSTRG.13512.1	MSTRG.13512	chr17	1874045	1882440	+	anti-sense_lncRNA	3	1375
MSTRG.13669.2	MSTRG.13669	chr17	7334978	7338375	-	intronic_lncRNA	2	1452
MSTRG.13468.27	MSTRG.13468	chr17	1	159945	-	linc RNA	3	1522
MSTRG.13753.1	MSTRG.13753	chr17	10086011	10092639	-	intronic_lncRNA	2	1552
MSTRG.13476.2	MSTRG.13476	chr17	38763	41760	+	anti-sense_lncRNA	2	1563
MSTRG.13465.1	MSTRG.13465	chr17	1382308	1386005	-	intronic_lncRNA	2	1621
MSTRG.13669.3	MSTRG.13669	chr17	7334978	7338375	-	intronic_lncRNA	2	1647
MSTRG.13583.2	MSTRG.13583	chr17	5075286	5081743	+	linc RNA	3	1672
MSTRG.13477.1	MSTRG.13477	chr17	40305	81517	+	anti-sense_lncRNA	2	1697
MSTRG.13721.1	MSTRG.13721	chr17	8517386	8524499	-	intronic_lncRNA	3	2326
MSTRG.13683.1	MSTRG.13683	chr17	7761701	7764508	-	linc RNA	2	2338
MSTRG.13624.2	MSTRG.13624	chr17	5820180	5824385	-	linc RNA	4	2342
MSTRG.13624.1	MSTRG.13624	chr17	5820180	5824385	-	linc RNA	5	2508
MSTRG.13669.1	MSTRG.13669	chr17	7334978	7338375	-	intronic_lncRNA	3	2545
MSTRG.13722.1	MSTRG.13722	chr17	8606659	8621138	-	anti-sense_lncRNA	3	2588
MSTRG.13583.1	MSTRG.13583	chr17	5075286	5081743	+	anti-sense_lncRNA	4	3026
MSTRG.13624.5	MSTRG.13624	chr17	5820180	5824385	-	linc RNA	4	3062
MSTRG.13668.1	MSTRG.13668	chr17	7297783	7442004	-	anti-sense_lncRNA	2	3105
MSTRG.13554.1	MSTRG.13554	chr17	4528370	4544243	+	anti-sense_lncRNA	3	3119
MSTRG.13523.1	MSTRG.13523	chr17	2485734	2499379	+	linc RNA	2	3363
MSTRG.13644.1	MSTRG.13644	chr17	6821266	6826225	+	linc RNA	2	3853
MSTRG.13664.1	MSTRG.13664	chr17	7214488	7221260	-	linc RNA	2	3893
MSTRG.13701.3	MSTRG.13701	chr17	8174961	8184153	-	intronic_lncRNA	2	4694
MSTRG.13701.4	MSTRG.13701	chr17	8174961	8184153	-	intronic_lncRNA	3	4796
MSTRG.13827.1	MSTRG.13827	chr18	4133532	4134207	-	linc RNA	2	366
MSTRG.13920.1	MSTRG.13920	chr18	6762340	6763517	+	anti-sense_lncRNA	2	584
MSTRG.14045.2	MSTRG.14045	chr18	10562307	10564062	+	linc RNA	2	616
MSTRG.14045.1	MSTRG.14045	chr18	10562307	10564062	+	linc RNA	2	723
MSTRG.13902.2	MSTRG.13902	chr18	6009297	6026654	-	anti-sense_lncRNA	3	975
MSTRG.13906.7	MSTRG.13906	chr18	6230658	6378776	+	anti-sense_lncRNA	3	1100
MSTRG.13991.1	MSTRG.13991	chr18	9562246	9566311	-	linc RNA	2	1249
MSTRG.13794.1	MSTRG.13794	chr18	2259935	2262746	+	linc RNA	2	1620
MSTRG.13801.1	MSTRG.13801	chr18	2582203	2586406	+	anti-sense_lncRNA	3	2156
MSTRG.13831.1	MSTRG.13831	chr18	4091619	4095942	+	anti-sense_lncRNA	2	2580
MSTRG.13902.1	MSTRG.13902	chr18	6009297	6026654	-	linc RNA	4	2717
MSTRG.13814.1	MSTRG.13814	chr18	3053208	3060834	+	linc RNA	4	5466
MSTRG.13896.1	MSTRG.13896	chr18	5849251	5880174	-	anti-sense_lncRNA	4	7805
MSTRG.14193.1	MSTRG.14193	chr19	4253439	4256991	+	anti-sense_lncRNA	2	290
MSTRG.14111.4	MSTRG.14111	chr19	169550	176306	+	anti-sense_lncRNA	2	394
MSTRG.14111.1	MSTRG.14111	chr19	169550	176306	+	anti-sense_lncRNA	2	394
MSTRG.14250.3	MSTRG.14250	chr19	5377231	5380381	-	linc RNA	2	396
MSTRG.14118.1	MSTRG.14118	chr19	429436	432518	+	anti-sense_lncRNA	2	436
MSTRG.14160.2	MSTRG.14160	chr19	2688288	2692792	+	intronic_lncRNA	2	436
MSTRG.14098.4	MSTRG.14098	chr19	80740	82561	+	linc RNA	2	516
MSTRG.14301.1	MSTRG.14301	chr19	6157534	6159057	-	anti-sense_lncRNA	2	566
MSTRG.14250.1	MSTRG.14250	chr19	5377231	5380381	-	anti-sense_lncRNA	2	600
MSTRG.14250.2	MSTRG.14250	chr19	5377231	5380381	-	linc RNA	2	620
MSTRG.14342.1	MSTRG.14342	chr19	7077607	7079691	+	intronic_lncRNA	2	669
MSTRG.14195.2	MSTRG.14195	chr19	4213597	4214408	+	linc RNA	2	684
MSTRG.14304.3	MSTRG.14304	chr19	6239531	6295162	+	anti-sense_lncRNA	3	706
MSTRG.14111.2	MSTRG.14111	chr19	169550	176306	+	anti-sense_lncRNA	2	710
MSTRG.14134.1	MSTRG.14134	chr19	814425	815236	-	anti-sense_lncRNA	2	727
MSTRG.14409.1	MSTRG.14409	chr19	9310275	9316402	-	anti-sense_lncRNA	3	729
MSTRG.14097.1	MSTRG.14097	chr19	73095	76932	-	anti-sense_lncRNA	2	871
MSTRG.14097.2	MSTRG.14097	chr19	73095	76932	-	anti-sense_lncRNA	2	871
MSTRG.14102.1	MSTRG.14102	chr19	82682	84582	-	linc RNA	2	1006
MSTRG.14141.1	MSTRG.14141	chr19	1320135	1321318	+	linc RNA	2	1047
MSTRG.14204.3	MSTRG.14204	chr19	4457480	4476155	-	anti-sense_lncRNA	5	1150
MSTRG.14114.1	MSTRG.14114	chr19	488127	491257	+	linc RNA	3	1278
MSTRG.14100.1	MSTRG.14100	chr19	77090	81624	-	linc RNA	2	1350
MSTRG.14229.1	MSTRG.14229	chr19	5160214	5162206	-	intronic_lncRNA	3	1415
MSTRG.14208.1	MSTRG.14208	chr19	4518373	4757281	+	anti-sense_lncRNA	3	1692
MSTRG.14104.1	MSTRG.14104	chr19	87481	92040	-	anti-sense_lncRNA	3	1724
MSTRG.14160.1	MSTRG.14160	chr19	2688288	2692792	+	intronic_lncRNA	2	2101
MSTRG.14226.1	MSTRG.14226	chr19	5137635	5142343	-	linc RNA	5	3210
MSTRG.14178.1	MSTRG.14178	chr19	3488992	3499733	+	linc RNA	4	3600
MSTRG.14091.1	MSTRG.14091	chr19	197413	202396	-	anti-sense_lncRNA	2	4551
MSTRG.14373.1	MSTRG.14373	chr19	7817830	7829563	+	intronic_lncRNA	2	5179
MSTRG.4057.2	MSTRG.4057	chr2	86704731	86743445	+	linc RNA	2	207
MSTRG.2997.1	MSTRG.2997	chr2	4752871	4754879	+	intronic_lncRNA	2	214
MSTRG.4348.1	MSTRG.4348	chr2	112383690	112386196	+	linc RNA	2	234
MSTRG.4637.1	MSTRG.4637	chr2	136410444	136412659	-	anti-sense_lncRNA	2	277
MSTRG.3076.1	MSTRG.3076	chr2	10421229	10422396	-	linc RNA	2	294
MSTRG.4484.1	MSTRG.4484	chr2	124451330	124454462	-	intronic_lncRNA	2	294
MSTRG.3033.1	MSTRG.3033	chr2	7042602	7046362	+	anti-sense_lncRNA	2	297
MSTRG.3123.2	MSTRG.3123	chr2	14997119	15001390	+	linc RNA	2	302
MSTRG.4082.1	MSTRG.4082	chr2	88835381	88837923	+	anti-sense_lncRNA	2	303
MSTRG.4258.1	MSTRG.4258	chr2	105607641	105608624	-	linc RNA	2	310
MSTRG.4724.3	MSTRG.4724	chr2	144599751	144684477	-	intronic_lncRNA	2	312
MSTRG.3578.2	MSTRG.3578	chr2	45667648	45678665	+	intronic_lncRNA	2	326
MSTRG.3578.1	MSTRG.3578	chr2	45667648	45678665	+	intronic_lncRNA	2	330
MSTRG.4250.1	MSTRG.4250	chr2	104360189	104361771	+	intronic_lncRNA	2	333
MSTRG.4593.1	MSTRG.4593	chr2	131257768	131264790	-	linc RNA	2	344
MSTRG.3730.1	MSTRG.3730	chr2	56969088	56973135	+	linc RNA	3	358
MSTRG.3778.1	MSTRG.3778	chr2	60851794	60874190	+	linc RNA	2	372
MSTRG.2982.1	MSTRG.2982	chr2	4107189	4111172	-	linc RNA	2	376
MSTRG.3258.1	MSTRG.3258	chr2	22810196	22810734	+	anti-sense_lncRNA	2	382
MSTRG.4692.4	MSTRG.4692	chr2	139900842	139902353	-	linc RNA	2	384
MSTRG.3920.1	MSTRG.3920	chr2	73721008	73773185	+	linc RNA	2	387
MSTRG.4037.3	MSTRG.4037	chr2	85392158	85411951	-	intronic_lncRNA	2	391
MSTRG.3036.1	MSTRG.3036	chr2	6560646	6568034	+	anti-sense_lncRNA	3	392
MSTRG.2955.1	MSTRG.2955	chr2	2994924	3001218	+	linc RNA	3	393
MSTRG.4557.2	MSTRG.4557	chr2	128148951	128151355	+	anti-sense_lncRNA	3	401
MSTRG.4319.4	MSTRG.4319	chr2	110621825	110631392	-	intronic_lncRNA	2	403
MSTRG.4557.1	MSTRG.4557	chr2	128148951	128151355	+	anti-sense_lncRNA	3	405
MSTRG.2987.1	MSTRG.2987	chr2	4427196	4427696	-	linc RNA	2	409
MSTRG.4182.2	MSTRG.4182	chr2	98946018	98952248	+	intronic_lncRNA	3	409
MSTRG.3510.1	MSTRG.3510	chr2	42868844	42871676	-	anti-sense_lncRNA	3	411
MSTRG.3925.2	MSTRG.3925	chr2	75027462	75044219	-	linc RNA	2	412
MSTRG.4270.2	MSTRG.4270	chr2	106017929	106027235	+	linc RNA	2	412
MSTRG.3879.1	MSTRG.3879	chr2	67601640	67603989	+	linc RNA	2	413
MSTRG.2957.1	MSTRG.2957	chr2	3185004	3187673	+	anti-sense_lncRNA	3	416
MSTRG.3048.1	MSTRG.3048	chr2	8197710	8198269	+	linc RNA	2	417
MSTRG.3309.3	MSTRG.3309	chr2	27122840	27138199	-	linc RNA	3	417
MSTRG.3951.1	MSTRG.3951	chr2	78113215	78115659	-	linc RNA	2	421
MSTRG.3309.2	MSTRG.3309	chr2	27122840	27138199	-	linc RNA	3	426
MSTRG.4757.1	MSTRG.4757	chr2	148050452	148051637	+	linc RNA	2	430
MSTRG.4033.2	MSTRG.4033	chr2	85124977	85130390	-	linc RNA	2	435
MSTRG.4216.1	MSTRG.4216	chr2	102297480	102298213	+	anti-sense_lncRNA	2	440
MSTRG.3309.7	MSTRG.3309	chr2	27122840	27138199	-	linc RNA	2	441
MSTRG.2948.1	MSTRG.2948	chr2	2421082	2435720	+	linc RNA	2	444
MSTRG.2927.1	MSTRG.2927	chr2	820248	820774	-	intronic_lncRNA	2	447
MSTRG.3916.1	MSTRG.3916	chr2	70020823	70028958	-	linc RNA	2	457
MSTRG.3758.1	MSTRG.3758	chr2	59901494	59916054	-	linc RNA	2	462
MSTRG.3911.2	MSTRG.3911	chr2	68954469	68960887	+	intronic_lncRNA	2	471
MSTRG.4084.1	MSTRG.4084	chr2	88922892	88929027	-	anti-sense_lncRNA	3	473
MSTRG.4694.4	MSTRG.4694	chr2	140253206	140255119	+	intronic_lncRNA	2	475
MSTRG.3329.1	MSTRG.3329	chr2	29077298	29078410	+	linc RNA	2	475
MSTRG.2948.2	MSTRG.2948	chr2	2421082	2435720	+	linc RNA	2	480
MSTRG.3684.1	MSTRG.3684	chr2	53625386	53626408	-	intronic_lncRNA	2	483
MSTRG.3315.2	MSTRG.3315	chr2	27499521	27523623	+	linc RNA	4	484
MSTRG.4692.3	MSTRG.4692	chr2	139900842	139902353	-	linc RNA	3	497
MSTRG.4755.1	MSTRG.4755	chr2	147204212	147207891	+	intronic_lncRNA	2	498
MSTRG.3685.1	MSTRG.3685	chr2	53626248	53629899	+	intronic_lncRNA	2	506
MSTRG.4084.2	MSTRG.4084	chr2	88922892	88929027	-	anti-sense_lncRNA	4	507
MSTRG.4464.2	MSTRG.4464	chr2	123028474	123032383	+	linc RNA	2	512
MSTRG.3309.6	MSTRG.3309	chr2	27122840	27138199	-	linc RNA	3	514
MSTRG.3393.2	MSTRG.3393	chr2	34183865	34184766	-	intronic_lncRNA	3	515
MSTRG.4282.1	MSTRG.4282	chr2	107229962	107233410	-	anti-sense_lncRNA	3	516
MSTRG.3309.5	MSTRG.3309	chr2	27122840	27138199	-	linc RNA	3	516
MSTRG.3393.1	MSTRG.3393	chr2	34183865	34184766	-	intronic_lncRNA	3	519
MSTRG.4319.3	MSTRG.4319	chr2	110621825	110631392	-	intronic_lncRNA	2	522
MSTRG.3674.1	MSTRG.3674	chr2	52600314	52601391	+	linc RNA	2	522
MSTRG.3761.2	MSTRG.3761	chr2	59983124	60004792	-	linc RNA	3	522
MSTRG.4357.1	MSTRG.4357	chr2	112604159	112606487	-	linc RNA	2	523
MSTRG.4182.4	MSTRG.4182	chr2	98946018	98952248	+	intronic_lncRNA	3	530
MSTRG.4137.1	MSTRG.4137	chr2	96209191	96220883	+	linc RNA	5	538
MSTRG.4726.1	MSTRG.4726	chr2	145798838	145826597	-	linc RNA	2	538
MSTRG.3309.4	MSTRG.3309	chr2	27122840	27138199	-	linc RNA	3	551
MSTRG.3852.1	MSTRG.3852	chr2	65973293	65975058	-	linc RNA	2	563
MSTRG.4726.2	MSTRG.4726	chr2	145798838	145826597	-	linc RNA	2	575
MSTRG.3911.1	MSTRG.3911	chr2	68954469	68960887	+	intronic_lncRNA	3	576
MSTRG.4711.1	MSTRG.4711	chr2	142379055	142401313	+	linc RNA	2	583
MSTRG.3079.2	MSTRG.3079	chr2	10523129	10534659	+	intronic_lncRNA	4	593
MSTRG.4692.1	MSTRG.4692	chr2	139900842	139902353	-	linc RNA	3	595
MSTRG.4033.1	MSTRG.4033	chr2	85124977	85130390	-	linc RNA	2	597
MSTRG.4616.2	MSTRG.4616	chr2	134774103	134774832	+	linc RNA	2	604
MSTRG.4692.2	MSTRG.4692	chr2	139900842	139902353	-	linc RNA	3	607
MSTRG.4360.1	MSTRG.4360	chr2	112910485	112914293	-	intronic_lncRNA	3	609
MSTRG.3332.3	MSTRG.3332	chr2	29233958	29655410	+	linc RNA	4	612
MSTRG.2947.1	MSTRG.2947	chr2	2401005	2421030	-	linc RNA	3	613
MSTRG.3731.1	MSTRG.3731	chr2	57038737	57039514	-	linc RNA	2	613
MSTRG.3673.3	MSTRG.3673	chr2	52226265	52229670	-	intronic_lncRNA	3	621
MSTRG.4611.1	MSTRG.4611	chr2	134413305	134418390	+	linc RNA	2	625
MSTRG.4759.1	MSTRG.4759	chr2	148163937	148180207	-	linc RNA	2	643
MSTRG.3557.1	MSTRG.3557	chr2	44883124	44885797	+	linc RNA	2	651
MSTRG.4081.2	MSTRG.4081	chr2	88825551	88826920	+	intronic_lncRNA	2	675
MSTRG.4151.1	MSTRG.4151	chr2	97135776	97137752	+	linc RNA	2	675
MSTRG.2951.1	MSTRG.2951	chr2	2475704	2476727	-	intronic_lncRNA	2	678
MSTRG.4688.1	MSTRG.4688	chr2	139337470	139387996	+	linc RNA	2	678
MSTRG.3332.1	MSTRG.3332	chr2	29233958	29655410	+	linc RNA	4	698
MSTRG.4688.2	MSTRG.4688	chr2	139337470	139387996	+	linc RNA	3	699
MSTRG.4184.1	MSTRG.4184	chr2	99773453	99777075	-	linc RNA	3	701
MSTRG.4182.3	MSTRG.4182	chr2	98946018	98952248	+	intronic_lncRNA	3	710
MSTRG.4673.1	MSTRG.4673	chr2	138046276	138050877	-	linc RNA	2	712
MSTRG.4490.1	MSTRG.4490	chr2	124954300	124958376	-	linc RNA	3	719
MSTRG.4753.1	MSTRG.4753	chr2	146738676	146742421	+	intronic_lncRNA	4	722
MSTRG.2926.1	MSTRG.2926	chr2	763924	767147	-	intronic_lncRNA	3	734
MSTRG.4502.2	MSTRG.4502	chr2	125686909	125700257	-	anti-sense_lncRNA	4	740
MSTRG.3006.1	MSTRG.3006	chr2	4990492	4993983	-	linc RNA	2	750
MSTRG.4507.1	MSTRG.4507	chr2	125750634	125753497	+	linc RNA	3	759
MSTRG.4421.1	MSTRG.4421	chr2	117954675	117956070	+	linc RNA	2	768
MSTRG.2934.1	MSTRG.2934	chr2	962092	967709	-	anti-sense_lncRNA	2	773
MSTRG.4502.1	MSTRG.4502	chr2	125686909	125700257	-	anti-sense_lncRNA	4	785
MSTRG.3315.1	MSTRG.3315	chr2	27499521	27523623	+	anti-sense_lncRNA	8	789
MSTRG.3394.1	MSTRG.3394	chr2	34275257	34276782	-	anti-sense_lncRNA	2	790
MSTRG.3415.1	MSTRG.3415	chr2	35654499	35660670	+	linc RNA	2	794
MSTRG.3079.1	MSTRG.3079	chr2	10523129	10534659	+	intronic_lncRNA	3	805
MSTRG.4694.3	MSTRG.4694	chr2	140253206	140255119	+	intronic_lncRNA	2	813
MSTRG.3065.2	MSTRG.3065	chr2	9765904	9786953	+	linc RNA	3	816
MSTRG.4683.1	MSTRG.4683	chr2	138889489	138892352	+	linc RNA	3	821
MSTRG.4106.2	MSTRG.4106	chr2	90715577	90717987	-	linc RNA	4	822
MSTRG.3461.1	MSTRG.3461	chr2	40875386	40877351	+	linc RNA	2	833
MSTRG.4268.2	MSTRG.4268	chr2	105959768	105963105	+	linc RNA	2	833
MSTRG.4150.3	MSTRG.4150	chr2	97130910	97133305	+	linc RNA	3	834
MSTRG.4722.1	MSTRG.4722	chr2	144404948	144416720	+	anti-sense_lncRNA	2	857
MSTRG.3315.5	MSTRG.3315	chr2	27499521	27523623	+	anti-sense_lncRNA	9	858
MSTRG.3649.9	MSTRG.3649	chr2	50398353	50471522	+	anti-sense_lncRNA	3	866
MSTRG.3452.1	MSTRG.3452	chr2	39471148	39488349	+	linc RNA	2	877
MSTRG.4304.1	MSTRG.4304	chr2	109622638	109625533	+	linc RNA	2	929
MSTRG.4487.1	MSTRG.4487	chr2	124562633	124563606	-	linc RNA	2	935
MSTRG.4664.1	MSTRG.4664	chr2	138271983	138273130	-	intronic_lncRNA	2	942
MSTRG.3315.3	MSTRG.3315	chr2	27499521	27523623	+	anti-sense_lncRNA	9	950
MSTRG.3694.1	MSTRG.3694	chr2	54533068	54534130	+	linc RNA	2	959
MSTRG.3043.1	MSTRG.3043	chr2	7499391	7502443	-	intronic_lncRNA	2	962
MSTRG.4150.1	MSTRG.4150	chr2	97130910	97133305	+	anti-sense_lncRNA	3	962
MSTRG.3673.4	MSTRG.3673	chr2	52226265	52229670	-	intronic_lncRNA	3	974
MSTRG.2954.2	MSTRG.2954	chr2	2802717	2826283	+	linc RNA	2	975
MSTRG.3452.2	MSTRG.3452	chr2	39471148	39488349	+	linc RNA	3	977
MSTRG.3164.1	MSTRG.3164	chr2	16761767	16764314	-	intronic_lncRNA	3	982
MSTRG.4319.1	MSTRG.4319	chr2	110621825	110631392	-	intronic_lncRNA	3	985
MSTRG.4037.2	MSTRG.4037	chr2	85392158	85411951	-	intronic_lncRNA	2	997
MSTRG.4037.1	MSTRG.4037	chr2	85392158	85411951	-	intronic_lncRNA	2	1001
MSTRG.3444.1	MSTRG.3444	chr2	39111256	39113261	+	anti-sense_lncRNA	2	1003
MSTRG.3036.2	MSTRG.3036	chr2	6560646	6568034	+	anti-sense_lncRNA	3	1013
MSTRG.4022.1	MSTRG.4022	chr2	84117164	84120003	+	linc RNA	2	1015
MSTRG.4464.1	MSTRG.4464	chr2	123028474	123032383	+	linc RNA	2	1029
MSTRG.4694.2	MSTRG.4694	chr2	140253206	140255119	+	intronic_lncRNA	2	1039
MSTRG.4150.2	MSTRG.4150	chr2	97130910	97133305	+	anti-sense_lncRNA	3	1040
MSTRG.4132.3	MSTRG.4132	chr2	94724970	94742812	-	anti-sense_lncRNA	2	1081
MSTRG.3417.1	MSTRG.3417	chr2	35199998	35206630	+	intronic_lncRNA	5	1085
MSTRG.4243.1	MSTRG.4243	chr2	102781195	102783790	-	intronic_lncRNA	3	1099
MSTRG.2954.1	MSTRG.2954	chr2	2802717	2826283	+	linc RNA	2	1101
MSTRG.3648.1	MSTRG.3648	chr2	50530754	50532619	-	anti-sense_lncRNA	2	1106
MSTRG.4387.2	MSTRG.4387	chr2	114978603	115011993	-	anti-sense_lncRNA	6	1126
MSTRG.4034.1	MSTRG.4034	chr2	85130443	85131834	+	linc RNA	2	1143
MSTRG.2953.1	MSTRG.2953	chr2	2757142	2759351	-	linc RNA	2	1147
MSTRG.3673.2	MSTRG.3673	chr2	52226265	52229670	-	intronic_lncRNA	3	1155
MSTRG.3673.1	MSTRG.3673	chr2	52226265	52229670	-	intronic_lncRNA	5	1157
MSTRG.4404.1	MSTRG.4404	chr2	116907973	116915830	+	linc RNA	3	1187
MSTRG.4054.2	MSTRG.4054	chr2	86059839	86063757	-	linc RNA	2	1214
MSTRG.2924.5	MSTRG.2924	chr2	741403	833106	+	intronic_lncRNA	6	1217
MSTRG.4680.1	MSTRG.4680	chr2	138442584	138444475	-	anti-sense_lncRNA	2	1230
MSTRG.4569.1	MSTRG.4569	chr2	129038454	129046529	+	linc RNA	2	1231
MSTRG.3761.1	MSTRG.3761	chr2	59983124	60004792	-	linc RNA	3	1246
MSTRG.4687.1	MSTRG.4687	chr2	139234280	139236603	+	linc RNA	2	1246
MSTRG.3352.1	MSTRG.3352	chr2	31082286	31084253	-	linc RNA	2	1267
MSTRG.3652.1	MSTRG.3652	chr2	50548566	50550231	-	linc RNA	3	1293
MSTRG.3092.1	MSTRG.3092	chr2	12857916	12859820	+	intronic_lncRNA	2	1317
MSTRG.4372.1	MSTRG.4372	chr2	114212074	114242622	+	linc RNA	3	1319
MSTRG.4070.2	MSTRG.4070	chr2	89403683	89447148	+	linc RNA	2	1333
MSTRG.4177.1	MSTRG.4177	chr2	98438175	98442915	+	anti-sense_lncRNA	2	1342
MSTRG.3935.2	MSTRG.3935	chr2	75723793	75728513	-	linc RNA	3	1346
MSTRG.4428.1	MSTRG.4428	chr2	119595145	119601346	-	linc RNA	4	1352
MSTRG.4686.2	MSTRG.4686	chr2	139161751	139173359	+	linc RNA	3	1379
MSTRG.4413.1	MSTRG.4413	chr2	117793775	117796279	+	linc RNA	3	1388
MSTRG.4735.1	MSTRG.4735	chr2	144913894	144918227	+	intronic_lncRNA	2	1393
MSTRG.3935.1	MSTRG.3935	chr2	75723793	75728513	-	linc RNA	3	1395
MSTRG.3259.1	MSTRG.3259	chr2	22810851	22818305	+	anti-sense_lncRNA	2	1399
MSTRG.4199.2	MSTRG.4199	chr2	100700316	100720162	+	anti-sense_lncRNA	3	1404
MSTRG.4103.2	MSTRG.4103	chr2	90211684	90227553	+	linc RNA	2	1428
MSTRG.4182.1	MSTRG.4182	chr2	98946018	98952248	+	intronic_lncRNA	3	1453
MSTRG.3318.1	MSTRG.3318	chr2	28522359	28585318	+	anti-sense_lncRNA	3	1476
MSTRG.3570.2	MSTRG.3570	chr2	45240929	45249746	+	anti-sense_lncRNA	3	1485
MSTRG.4628.1	MSTRG.4628	chr2	135888653	135890294	+	linc RNA	2	1492
MSTRG.4270.3	MSTRG.4270	chr2	106017929	106027235	+	linc RNA	2	1516
MSTRG.4199.1	MSTRG.4199	chr2	100700316	100720162	+	anti-sense_lncRNA	3	1579
MSTRG.4587.1	MSTRG.4587	chr2	130301995	130303981	-	intronic_lncRNA	2	1583
MSTRG.4056.1	MSTRG.4056	chr2	86068313	86070394	+	intronic_lncRNA	2	1604
MSTRG.4686.1	MSTRG.4686	chr2	139161751	139173359	+	linc RNA	2	1619
MSTRG.3821.1	MSTRG.3821	chr2	64213460	64216368	-	linc RNA	2	1626
MSTRG.3935.3	MSTRG.3935	chr2	75723793	75728513	-	linc RNA	3	1637
MSTRG.4106.1	MSTRG.4106	chr2	90715577	90717987	-	linc RNA	3	1641
MSTRG.3435.1	MSTRG.3435	chr2	38482694	38493787	+	linc RNA	6	1697
MSTRG.2948.3	MSTRG.2948	chr2	2421082	2435720	+	linc RNA	2	1715
MSTRG.3435.2	MSTRG.3435	chr2	38482694	38493787	+	linc RNA	6	1734
MSTRG.4248.1	MSTRG.4248	chr2	103031073	103033224	-	linc RNA	2	1736
MSTRG.3435.3	MSTRG.3435	chr2	38482694	38493787	+	linc RNA	7	1807
MSTRG.4080.1	MSTRG.4080	chr2	88792636	88800235	+	anti-sense_lncRNA	3	1837
MSTRG.3151.1	MSTRG.3151	chr2	16248575	16251646	+	intronic_lncRNA	2	1905
MSTRG.3925.1	MSTRG.3925	chr2	74973909	75043137	-	linc RNA	2	1949
MSTRG.3252.1	MSTRG.3252	chr2	22742564	22748673	-	anti-sense_lncRNA	5	2047
MSTRG.3022.1	MSTRG.3022	chr2	6042101	6044770	-	intronic_lncRNA	2	2051
MSTRG.3177.1	MSTRG.3177	chr2	17610175	17612757	+	linc RNA	2	2071
MSTRG.4319.2	MSTRG.4319	chr2	110621825	110631392	-	intronic_lncRNA	2	2160
MSTRG.3114.2	MSTRG.3114	chr2	14100221	14134495	-	linc RNA	4	2176
MSTRG.4054.1	MSTRG.4054	chr2	86059839	86063757	-	linc RNA	3	2182
MSTRG.3803.1	MSTRG.3803	chr2	62868270	62870800	+	intronic_lncRNA	2	2233
MSTRG.4724.4	MSTRG.4724	chr2	144599751	144684477	-	intronic_lncRNA	2	2261
MSTRG.3573.2	MSTRG.3573	chr2	46220096	46233625	+	linc RNA	2	2285
MSTRG.3372.1	MSTRG.3372	chr2	32251651	32254205	-	linc RNA	2	2300
MSTRG.3907.1	MSTRG.3907	chr2	68575206	68580267	-	intronic_lncRNA	2	2314
MSTRG.3607.7	MSTRG.3607	chr2	47489150	47577369	-	linc RNA	2	2356
MSTRG.3117.1	MSTRG.3117	chr2	14172729	14176752	-	linc RNA	2	2369
MSTRG.4473.1	MSTRG.4473	chr2	123638315	123641975	-	linc RNA	2	2389
MSTRG.4103.3	MSTRG.4103	chr2	90211684	90227553	+	anti-sense_lncRNA	2	2457
MSTRG.3114.3	MSTRG.3114	chr2	14100221	14134495	-	linc RNA	4	2478
MSTRG.3341.1	MSTRG.3341	chr2	30533887	30536808	-	linc RNA	2	2518
MSTRG.3309.1	MSTRG.3309	chr2	27122840	27138199	-	linc RNA	3	2561
MSTRG.3133.1	MSTRG.3133	chr2	15343879	15355294	-	anti-sense_lncRNA	5	2562
MSTRG.3635.1	MSTRG.3635	chr2	49063253	49066041	+	linc RNA	3	2605
MSTRG.3114.1	MSTRG.3114	chr2	14100221	14134495	-	linc RNA	4	2614
MSTRG.3643.1	MSTRG.3643	chr2	49601353	49606537	-	linc RNA	3	2626
MSTRG.3260.1	MSTRG.3260	chr2	22827035	22835947	+	anti-sense_lncRNA	3	2627
MSTRG.3302.2	MSTRG.3302	chr2	26553677	26559753	+	intronic_lncRNA	3	2661
MSTRG.4270.1	MSTRG.4270	chr2	106017929	106027235	+	anti-sense_lncRNA	3	2696
MSTRG.4036.3	MSTRG.4036	chr2	85147028	85461353	+	intronic_lncRNA	2	2724
MSTRG.3443.1	MSTRG.3443	chr2	39102251	39106971	+	anti-sense_lncRNA	2	2727
MSTRG.4131.1	MSTRG.4131	chr2	94706807	94713011	+	linc RNA	2	2765
MSTRG.4426.1	MSTRG.4426	chr2	119731655	119752940	-	linc RNA	3	2890
MSTRG.3228.1	MSTRG.3228	chr2	20875381	20886440	+	linc RNA	2	2891
MSTRG.3260.2	MSTRG.3260	chr2	22827035	22835947	+	anti-sense_lncRNA	4	2943
MSTRG.4708.2	MSTRG.4708	chr2	142228177	142250743	-	linc RNA	2	3053
MSTRG.4572.1	MSTRG.4572	chr2	129101395	129104583	-	linc RNA	2	3098
MSTRG.3518.2	MSTRG.3518	chr2	43211345	43216050	-	anti-sense_lncRNA	2	3106
MSTRG.4482.1	MSTRG.4482	chr2	124401125	124433009	-	anti-sense_lncRNA	5	3138
MSTRG.3004.1	MSTRG.3004	chr2	4868700	4873929	-	intronic_lncRNA	2	3192
MSTRG.4237.1	MSTRG.4237	chr2	102561785	102565143	-	linc RNA	2	3267
MSTRG.3007.1	MSTRG.3007	chr2	4993651	5019804	+	linc RNA	2	3318
MSTRG.3833.1	MSTRG.3833	chr2	64949006	64952621	-	linc RNA	2	3373
MSTRG.3518.1	MSTRG.3518	chr2	43211345	43216050	-	anti-sense_lncRNA	2	3496
MSTRG.2924.4	MSTRG.2924	chr2	741403	833106	+	intronic_lncRNA	7	3615
MSTRG.3302.1	MSTRG.3302	chr2	26553677	26559753	+	intronic_lncRNA	2	3816
MSTRG.3114.4	MSTRG.3114	chr2	14100221	14134495	-	linc RNA	4	3821
MSTRG.3446.1	MSTRG.3446	chr2	39185122	39189161	-	linc RNA	2	3850
MSTRG.4521.1	MSTRG.4521	chr2	126212348	126225078	-	anti-sense_lncRNA	2	3861
MSTRG.3388.1	MSTRG.3388	chr2	33665848	33672343	+	anti-sense_lncRNA	2	4036
MSTRG.3209.6	MSTRG.3209	chr2	20009309	20030241	-	intronic_lncRNA	2	4217
MSTRG.4355.1	MSTRG.4355	chr2	112568867	112574053	-	linc RNA	2	4325
MSTRG.4609.1	MSTRG.4609	chr2	134149638	134160288	+	intronic_lncRNA	2	4633
MSTRG.4152.1	MSTRG.4152	chr2	97142862	97147669	+	linc RNA	2	4773
MSTRG.4346.1	MSTRG.4346	chr2	112072701	112108840	+	linc RNA	3	5334
MSTRG.3487.4	MSTRG.3487	chr2	41680705	41695170	-	linc RNA	4	5399
MSTRG.4332.3	MSTRG.4332	chr2	111021067	111046734	+	linc RNA	2	5483
MSTRG.3760.1	MSTRG.3760	chr2	59945129	59950871	-	linc RNA	2	5534
MSTRG.3487.3	MSTRG.3487	chr2	41680705	41695170	-	linc RNA	4	5907
MSTRG.4462.1	MSTRG.4462	chr2	122613486	122639321	+	linc RNA	2	5995
MSTRG.3505.1	MSTRG.3505	chr2	42707128	42713482	-	intronic_lncRNA	2	6178
MSTRG.3577.2	MSTRG.3577	chr2	45662636	45678376	-	intronic_lncRNA	3	6610
MSTRG.4709.1	MSTRG.4709	chr2	142274047	142289450	+	linc RNA	4	6841
MSTRG.4472.1	MSTRG.4472	chr2	123621753	123631710	+	linc RNA	2	7486
MSTRG.3133.2	MSTRG.3133	chr2	15343879	15355294	-	linc RNA	5	7595
MSTRG.4352.1	MSTRG.4352	chr2	112493576	112509743	+	linc RNA	2	7603
MSTRG.3779.2	MSTRG.3779	chr2	61148473	61355279	+	intronic_lncRNA	2	7753
MSTRG.4500.2	MSTRG.4500	chr2	125663603	125683169	-	linc RNA	3	8226
MSTRG.3099.1	MSTRG.3099	chr2	14009463	14022699	-	anti-sense_lncRNA	2	8634
MSTRG.3487.1	MSTRG.3487	chr2	41680705	41695170	-	linc RNA	5	8924
MSTRG.4732.1	MSTRG.4732	chr2	145686114	145730080	-	linc RNA	2	9831
MSTRG.4500.1	MSTRG.4500	chr2	125663603	125683169	-	linc RNA	3	14367
MSTRG.3138.3	MSTRG.3138	chr2	15701165	15745298	-	linc RNA	2	23810
MSTRG.14537.1	MSTRG.14537	chr20	3855420	3860548	+	anti-sense_lncRNA	2	246
MSTRG.14507.1	MSTRG.14507	chr20	2309469	2314995	-	anti-sense_lncRNA	3	339
MSTRG.14730.1	MSTRG.14730	chr20	10977550	10979879	-	linc RNA	2	345
MSTRG.14531.2	MSTRG.14531	chr20	3316824	3317855	+	intronic_lncRNA	2	348
MSTRG.14623.1	MSTRG.14623	chr20	8517883	8520289	-	linc RNA	2	359
MSTRG.14509.1	MSTRG.14509	chr20	2314000	2322401	-	anti-sense_lncRNA	2	371
MSTRG.14510.1	MSTRG.14510	chr20	2319916	2325310	-	anti-sense_lncRNA	2	397
MSTRG.14554.1	MSTRG.14554	chr20	4618198	4621172	-	linc RNA	2	423
MSTRG.14531.1	MSTRG.14531	chr20	3316824	3317855	+	intronic_lncRNA	2	436
MSTRG.14511.1	MSTRG.14511	chr20	2322841	2326222	-	anti-sense_lncRNA	2	450
MSTRG.14489.1	MSTRG.14489	chr20	1352271	1353298	-	anti-sense_lncRNA	2	500
MSTRG.14759.1	MSTRG.14759	chr20	11991776	11993263	+	anti-sense_lncRNA	3	559
MSTRG.14595.1	MSTRG.14595	chr20	5856473	5857675	-	intronic_lncRNA	2	821
MSTRG.14639.1	MSTRG.14639	chr20	9051623	9061713	+	anti-sense_lncRNA	3	850
MSTRG.14576.2	MSTRG.14576	chr20	5925791	5927070	-	linc RNA	2	875
MSTRG.14482.1	MSTRG.14482	chr20	1243339	1244303	-	anti-sense_lncRNA	2	877
MSTRG.14576.1	MSTRG.14576	chr20	5925791	5927070	-	linc RNA	2	880
MSTRG.14501.1	MSTRG.14501	chr20	2192917	2202176	-	linc RNA	2	983
MSTRG.14576.3	MSTRG.14576	chr20	5925791	5927070	-	linc RNA	2	1027
MSTRG.14647.1	MSTRG.14647	chr20	9511979	9514206	+	linc RNA	3	1032
MSTRG.14768.1	MSTRG.14768	chr20	12398640	12399931	-	linc RNA	2	1196
MSTRG.14597.1	MSTRG.14597	chr20	5861929	5864328	-	intronic_lncRNA	2	1285
MSTRG.14593.1	MSTRG.14593	chr20	5835383	5837486	+	anti-sense_lncRNA	3	1304
MSTRG.14521.3	MSTRG.14521	chr20	2886856	2896183	-	linc RNA	3	1738
MSTRG.14596.1	MSTRG.14596	chr20	5858145	5860098	-	intronic_lncRNA	2	1876
MSTRG.14433.1	MSTRG.14433	chr20	445006	448756	+	linc RNA	2	2072
MSTRG.14792.2	MSTRG.14792	chr20	13922868	14054273	+	linc RNA	2	2175
MSTRG.14513.1	MSTRG.14513	chr20	2349565	2352323	-	intronic_lncRNA	2	2266
MSTRG.14792.1	MSTRG.14792	chr20	13922868	14054273	+	linc RNA	5	2592
MSTRG.14763.1	MSTRG.14763	chr20	12272283	12276600	+	linc RNA	2	2625
MSTRG.14778.7	MSTRG.14778	chr20	13336264	13413161	+	anti-sense_lncRNA	3	2912
MSTRG.14642.1	MSTRG.14642	chr20	9119003	9124378	+	intronic_lncRNA	2	3165
MSTRG.14778.6	MSTRG.14778	chr20	13336264	13413161	+	anti-sense_lncRNA	3	3347
MSTRG.14650.2	MSTRG.14650	chr20	9667512	9677575	+	linc RNA	3	4931
MSTRG.14521.2	MSTRG.14521	chr20	2886856	2896183	-	linc RNA	2	5392
MSTRG.14521.1	MSTRG.14521	chr20	2886856	2896183	-	linc RNA	2	6401
MSTRG.14762.1	MSTRG.14762	chr20	12263285	12273123	-	linc RNA	2	7338
MSTRG.14806.1	MSTRG.14806	chr20	14193209	14202840	+	anti-sense_lncRNA	2	8342
MSTRG.14809.1	MSTRG.14809	chr21	3696	6025	+	anti-sense_lncRNA	2	272
MSTRG.14927.1	MSTRG.14927	chr21	4331966	4332520	+	anti-sense_lncRNA	2	295
MSTRG.14997.1	MSTRG.14997	chr21	5910815	5911609	+	linc RNA	2	298
MSTRG.14908.1	MSTRG.14908	chr21	2895174	2897815	-	intronic_lncRNA	2	306
MSTRG.15002.1	MSTRG.15002	chr21	6265586	6267436	-	linc RNA	2	519
MSTRG.14939.2	MSTRG.14939	chr21	3248084	3249415	+	intronic_lncRNA	2	589
MSTRG.14991.1	MSTRG.14991	chr21	5968565	5969640	+	intronic_lncRNA	2	612
MSTRG.14923.3	MSTRG.14923	chr21	4308309	4318909	+	anti-sense_lncRNA	3	619
MSTRG.14939.1	MSTRG.14939	chr21	3248084	3249415	+	intronic_lncRNA	2	721
MSTRG.14887.1	MSTRG.14887	chr21	2174997	2176440	+	anti-sense_lncRNA	3	1141
MSTRG.14935.2	MSTRG.14935	chr21	3205759	3214560	-	linc RNA	4	1143
MSTRG.15047.1	MSTRG.15047	chr21	5753502	5755204	-	linc RNA	3	1379
MSTRG.14947.1	MSTRG.14947	chr21	3537901	3542378	+	linc RNA	2	1442
MSTRG.14872.4	MSTRG.14872	chr21	1674917	1792631	-	linc RNA	5	1673
MSTRG.14998.1	MSTRG.14998	chr21	6041908	6047377	+	linc RNA	2	1687
MSTRG.14994.1	MSTRG.14994	chr21	5883685	5889296	+	linc RNA	2	1871
MSTRG.14993.1	MSTRG.14993	chr21	5879954	5888223	+	anti-sense_lncRNA	2	1879
MSTRG.15027.1	MSTRG.15027	chr21	5349145	5362140	+	linc RNA	6	1929
MSTRG.14992.5	MSTRG.14992	chr21	5865729	5889617	-	linc RNA	2	2130
MSTRG.14935.1	MSTRG.14935	chr21	3205759	3214560	-	linc RNA	5	2237
MSTRG.15014.1	MSTRG.15014	chr21	5149248	5153101	+	intronic_lncRNA	2	2318
MSTRG.14878.1	MSTRG.14878	chr21	1923869	1929452	-	linc RNA	3	2527
MSTRG.14838.1	MSTRG.14838	chr21	342215	345674	+	anti-sense_lncRNA	2	3229
MSTRG.15161.1	MSTRG.15161	chr22	3973713	3977253	+	anti-sense_lncRNA	2	469
MSTRG.15134.1	MSTRG.15134	chr22	2439596	2443074	-	anti-sense_lncRNA	4	556
MSTRG.15143.1	MSTRG.15143	chr22	2741245	2749631	+	anti-sense_lncRNA	3	647
MSTRG.15128.14	MSTRG.15128	chr22	2502667	2546287	-	intronic_lncRNA	2	697
MSTRG.15066.4	MSTRG.15066	chr22	1	27655	-	linc RNA	2	771
MSTRG.15115.2	MSTRG.15115	chr22	1876320	1953067	-	anti-sense_lncRNA	4	1076
MSTRG.15115.1	MSTRG.15115	chr22	1876320	1953067	-	anti-sense_lncRNA	5	1857
MSTRG.15076.1	MSTRG.15076	chr22	489987	492007	+	intronic_lncRNA	2	1911
MSTRG.15115.3	MSTRG.15115	chr22	1876320	1953067	-	anti-sense_lncRNA	4	3498
MSTRG.15195.1	MSTRG.15195	chr23	1303144	1304050	-	linc RNA	2	273
MSTRG.15197.1	MSTRG.15197	chr23	1314580	1318126	-	linc RNA	2	472
MSTRG.15204.1	MSTRG.15204	chr23	1408983	1410119	-	linc RNA	2	479
MSTRG.15210.3	MSTRG.15210	chr23	1513073	1513981	+	anti-sense_lncRNA	2	601
MSTRG.15173.1	MSTRG.15173	chr23	106057	115339	+	anti-sense_lncRNA	3	633
MSTRG.15236.1	MSTRG.15236	chr23	2106285	2107584	+	linc RNA	2	689
MSTRG.15192.1	MSTRG.15192	chr23	1063527	1067745	+	linc RNA	3	706
MSTRG.15210.1	MSTRG.15210	chr23	1513073	1513981	+	anti-sense_lncRNA	2	727
MSTRG.15330.1	MSTRG.15330	chr23	5004340	5005617	-	linc RNA	2	773
MSTRG.15276.2	MSTRG.15276	chr23	3390854	3392219	+	linc RNA	2	828
MSTRG.15210.2	MSTRG.15210	chr23	1513073	1513981	+	anti-sense_lncRNA	2	828
MSTRG.15246.1	MSTRG.15246	chr23	2235206	2236575	+	anti-sense_lncRNA	2	1268
MSTRG.15194.1	MSTRG.15194	chr23	1277063	1281321	+	linc RNA	2	1287
MSTRG.15201.1	MSTRG.15201	chr23	1348578	1350293	+	linc RNA	2	1460
MSTRG.15192.2	MSTRG.15192	chr23	1063527	1067745	+	linc RNA	3	1560
MSTRG.15264.2	MSTRG.15264	chr23	3150289	3152178	-	linc RNA	2	1751
MSTRG.15307.1	MSTRG.15307	chr23	4133815	4138796	+	anti-sense_lncRNA	3	1938
MSTRG.15318.3	MSTRG.15318	chr23	4333525	4358640	+	linc RNA	3	2656
MSTRG.15373.1	MSTRG.15373	chr23	5524250	5527507	-	anti-sense_lncRNA	2	3114
MSTRG.15229.1	MSTRG.15229	chr23	1880592	1885392	-	anti-sense_lncRNA	2	3992
MSTRG.15384.1	MSTRG.15384	chr23	5635508	5642775	-	intronic_lncRNA	3	7040
MSTRG.15306.1	MSTRG.15306	chr23	4102946	4111974	+	anti-sense_lncRNA	3	7955
MSTRG.15306.2	MSTRG.15306	chr23	4102946	4111974	+	anti-sense_lncRNA	3	8454
MSTRG.15485.1	MSTRG.15485	chr24	4563911	4564338	-	anti-sense_lncRNA	2	350
MSTRG.15415.1	MSTRG.15415	chr24	1433592	1434429	+	linc RNA	2	359
MSTRG.15449.2	MSTRG.15449	chr24	2893403	2900360	+	intronic_lncRNA	2	369
MSTRG.15490.23	MSTRG.15490	chr24	4664864	4822418	-	linc RNA	2	535
MSTRG.15490.22	MSTRG.15490	chr24	4664864	4822418	-	linc RNA	2	599
MSTRG.15416.1	MSTRG.15416	chr24	968237	981256	+	linc RNA	3	630
MSTRG.15468.2	MSTRG.15468	chr24	3951158	4003250	-	linc RNA	2	785
MSTRG.15521.1	MSTRG.15521	chr24	5602475	5603760	+	anti-sense_lncRNA	2	802
MSTRG.15449.1	MSTRG.15449	chr24	2893403	2900360	+	anti-sense_lncRNA	6	991
MSTRG.15544.1	MSTRG.15544	chr24	6231164	6232295	+	anti-sense_lncRNA	2	1018
MSTRG.15400.1	MSTRG.15400	chr24	297108	299721	+	anti-sense_lncRNA	3	1044
MSTRG.15532.1	MSTRG.15532	chr24	5884198	5887058	+	anti-sense_lncRNA	2	1129
MSTRG.15402.1	MSTRG.15402	chr24	301003	305551	+	anti-sense_lncRNA	6	1648
MSTRG.15407.1	MSTRG.15407	chr24	464178	465997	+	anti-sense_lncRNA	2	1685
MSTRG.15468.3	MSTRG.15468	chr24	3951158	4003250	-	linc RNA	2	2141
MSTRG.15489.1	MSTRG.15489	chr24	4650000	4654482	+	linc RNA	2	2753
MSTRG.15468.1	MSTRG.15468	chr24	3951158	4003250	-	linc RNA	2	3687
MSTRG.15567.1	MSTRG.15567	chr25	201905	202460	-	linc RNA	2	223
MSTRG.15568.13	MSTRG.15568	chr25	205178	229171	+	linc RNA	3	376
MSTRG.15693.1	MSTRG.15693	chr25	1890913	1892017	-	linc RNA	2	400
MSTRG.15568.11	MSTRG.15568	chr25	205178	229171	+	linc RNA	2	450
MSTRG.15568.4	MSTRG.15568	chr25	205178	229171	+	anti-sense_lncRNA	3	469
MSTRG.15566.34	MSTRG.15566	chr25	200052	243565	-	linc RNA	2	511
MSTRG.15572.1	MSTRG.15572	chr25	238803	240121	+	linc RNA	2	529
MSTRG.15578.1	MSTRG.15578	chr25	526821	528589	-	linc RNA	2	699
MSTRG.15573.1	MSTRG.15573	chr25	242587	253019	+	linc RNA	2	834
MSTRG.15569.1	MSTRG.15569	chr25	212046	220985	+	linc RNA	2	901
MSTRG.15568.6	MSTRG.15568	chr25	205178	229171	+	linc RNA	3	1010
MSTRG.15566.27	MSTRG.15566	chr25	200052	243565	-	linc RNA	3	1124
MSTRG.15566.30	MSTRG.15566	chr25	200052	243565	-	linc RNA	3	1157
MSTRG.15568.8	MSTRG.15568	chr25	205178	229171	+	linc RNA	3	1293
MSTRG.15596.1	MSTRG.15596	chr25	1031840	1033726	+	linc RNA	2	1304
MSTRG.15566.32	MSTRG.15566	chr25	200052	243565	-	linc RNA	4	1361
MSTRG.15568.9	MSTRG.15568	chr25	205178	229171	+	linc RNA	3	1398
MSTRG.15568.12	MSTRG.15568	chr25	205178	229171	+	linc RNA	2	1447
MSTRG.15566.31	MSTRG.15566	chr25	200052	243565	-	linc RNA	3	1498
MSTRG.15571.1	MSTRG.15571	chr25	230931	234884	+	linc RNA	4	1627
MSTRG.15568.2	MSTRG.15568	chr25	205178	229171	+	anti-sense_lncRNA	5	2054
MSTRG.15642.1	MSTRG.15642	chr25	1508629	1511305	-	anti-sense_lncRNA	2	2215
MSTRG.15568.3	MSTRG.15568	chr25	205178	229171	+	anti-sense_lncRNA	5	2273
MSTRG.15667.1	MSTRG.15667	chr26	324145	327702	+	anti-sense_lncRNA	3	317
MSTRG.15856.1	MSTRG.15856	chr26	3748324	3751523	+	anti-sense_lncRNA	2	329
MSTRG.15788.3	MSTRG.15788	chr26	1943680	1947190	-	anti-sense_lncRNA	3	388
MSTRG.15788.1	MSTRG.15788	chr26	1943680	1947190	-	anti-sense_lncRNA	3	395
MSTRG.15788.2	MSTRG.15788	chr26	1943680	1947190	-	anti-sense_lncRNA	3	408
MSTRG.15898.4	MSTRG.15898	chr26	4675209	4734646	+	linc RNA	2	441
MSTRG.15736.1	MSTRG.15736	chr26	776359	779272	-	anti-sense_lncRNA	3	578
MSTRG.15818.1	MSTRG.15818	chr26	2655667	2661258	+	linc RNA	4	664
MSTRG.15898.5	MSTRG.15898	chr26	4675209	4734646	+	anti-sense_lncRNA	6	746
MSTRG.15895.3	MSTRG.15895	chr26	4640251	4663219	-	anti-sense_lncRNA	4	908
MSTRG.15804.2	MSTRG.15804	chr26	2261952	2263616	+	linc RNA	2	1569
MSTRG.15767.1	MSTRG.15767	chr26	1885990	1911126	-	anti-sense_lncRNA	4	1637
MSTRG.15818.2	MSTRG.15818	chr26	2655667	2661258	+	linc RNA	4	2092
MSTRG.15885.1	MSTRG.15885	chr26	4535509	4538146	-	linc RNA	2	2528
MSTRG.15893.1	MSTRG.15893	chr26	4618957	4622965	-	anti-sense_lncRNA	2	3087
MSTRG.15862.6	MSTRG.15862	chr26	3854345	3893257	-	anti-sense_lncRNA	4	6839
MSTRG.15802.5	MSTRG.15802	chr26	2165483	2218687	-	linc RNA	2	12375
MSTRG.16061.1	MSTRG.16061	chr27	4071307	4071927	+	linc RNA	2	259
MSTRG.15950.1	MSTRG.15950	chr27	35622	49408	+	anti-sense_lncRNA	3	371
MSTRG.16036.2	MSTRG.16036	chr27	3365021	3371070	+	linc RNA	4	531
MSTRG.16098.1	MSTRG.16098	chr27	4471116	4473147	+	anti-sense_lncRNA	2	546
MSTRG.16043.3	MSTRG.16043	chr27	3497922	3511357	-	anti-sense_lncRNA	4	598
MSTRG.15989.1	MSTRG.15989	chr27	1610805	1613931	+	anti-sense_lncRNA	2	603
MSTRG.16036.1	MSTRG.16036	chr27	3365021	3371070	+	linc RNA	3	623
MSTRG.16043.2	MSTRG.16043	chr27	3497922	3511357	-	anti-sense_lncRNA	4	690
MSTRG.16012.1	MSTRG.16012	chr27	2737042	2746155	-	anti-sense_lncRNA	3	703
MSTRG.16043.1	MSTRG.16043	chr27	3497922	3511357	-	anti-sense_lncRNA	5	756
MSTRG.16123.2	MSTRG.16123	chr27	4627467	4628873	+	anti-sense_lncRNA	2	838
MSTRG.16047.2	MSTRG.16047	chr27	3851069	3855006	+	anti-sense_lncRNA	3	848
MSTRG.15948.2	MSTRG.15948	chr27	27507	33673	+	anti-sense_lncRNA	3	1008
MSTRG.16069.1	MSTRG.16069	chr27	4043334	4044990	+	linc RNA	2	1029
MSTRG.15949.7	MSTRG.15949	chr27	30135	42114	+	anti-sense_lncRNA	3	1070
MSTRG.15949.6	MSTRG.15949	chr27	30135	42114	+	anti-sense_lncRNA	2	1072
MSTRG.15949.5	MSTRG.15949	chr27	30135	42114	+	anti-sense_lncRNA	3	1078
MSTRG.15951.1	MSTRG.15951	chr27	36010	44000	+	anti-sense_lncRNA	2	1185
MSTRG.16047.1	MSTRG.16047	chr27	3851069	3855006	+	linc RNA	2	1351
MSTRG.15952.2	MSTRG.15952	chr27	44115	46680	-	linc RNA	2	1419
MSTRG.16024.2	MSTRG.16024	chr27	3005726	3011645	-	linc RNA	4	1482
MSTRG.16109.1	MSTRG.16109	chr27	4498268	4518728	+	anti-sense_lncRNA	3	1575
MSTRG.15952.1	MSTRG.15952	chr27	44115	46680	-	linc RNA	2	1808
MSTRG.15953.1	MSTRG.15953	chr27	44115	48912	+	linc RNA	4	2823
MSTRG.16024.1	MSTRG.16024	chr27	3005726	3011645	-	linc RNA	4	3002
MSTRG.16256.1	MSTRG.16256	chr28	1744180	1744976	+	anti-sense_lncRNA	2	218
MSTRG.16306.1	MSTRG.16306	chr28	2677181	2677612	-	intronic_lncRNA	2	269
MSTRG.16260.1	MSTRG.16260	chr28	1860569	1862141	+	anti-sense_lncRNA	2	305
MSTRG.16217.1	MSTRG.16217	chr28	1068420	1069737	+	linc RNA	2	368
MSTRG.16247.1	MSTRG.16247	chr28	1559544	1562291	+	anti-sense_lncRNA	2	426
MSTRG.16354.3	MSTRG.16354	chr28	3396419	3399200	+	linc RNA	3	528
MSTRG.16186.1	MSTRG.16186	chr28	575403	577724	-	intronic_lncRNA	2	685
MSTRG.16354.1	MSTRG.16354	chr28	3396419	3399200	+	linc RNA	3	700
MSTRG.16354.2	MSTRG.16354	chr28	3396419	3399200	+	linc RNA	3	761
MSTRG.16186.3	MSTRG.16186	chr28	575403	577724	-	intronic_lncRNA	2	767
MSTRG.16181.1	MSTRG.16181	chr28	508150	528674	+	anti-sense_lncRNA	3	1071
MSTRG.16377.2	MSTRG.16377	chr28	3599901	3603215	+	intronic_lncRNA	2	1071
MSTRG.16281.1	MSTRG.16281	chr28	2365248	2373490	-	anti-sense_lncRNA	3	1361
MSTRG.16188.1	MSTRG.16188	chr28	797349	798948	+	anti-sense_lncRNA	2	1440
MSTRG.16240.1	MSTRG.16240	chr28	1458844	1464956	+	anti-sense_lncRNA	6	1960
MSTRG.16168.1	MSTRG.16168	chr28	141492	148063	+	intronic_lncRNA	3	2227
MSTRG.16377.1	MSTRG.16377	chr28	3599901	3603215	+	intronic_lncRNA	3	2638
MSTRG.16326.1	MSTRG.16326	chr28	2932668	2936703	-	intronic_lncRNA	2	3819
MSTRG.16176.1	MSTRG.16176	chr28	661729	667162	+	linc RNA	2	5402
MSTRG.6175.2	MSTRG.6175	chr3	104216115	104217660	+	linc RNA	2	212
MSTRG.5458.1	MSTRG.5458	chr3	40650626	40653712	-	intronic_lncRNA	2	247
MSTRG.6110.1	MSTRG.6110	chr3	99852994	99853409	+	anti-sense_lncRNA	2	283
MSTRG.4961.2	MSTRG.4961	chr3	10462566	10482818	+	linc RNA	2	287
MSTRG.5312.1	MSTRG.5312	chr3	31345811	31365625	+	anti-sense_lncRNA	2	296
MSTRG.5403.1	MSTRG.5403	chr3	38820339	38826986	+	intronic_lncRNA	2	308
MSTRG.5883.1	MSTRG.5883	chr3	77856553	77865682	-	anti-sense_lncRNA	2	308
MSTRG.6175.1	MSTRG.6175	chr3	104216115	104217660	+	linc RNA	2	309
MSTRG.5267.1	MSTRG.5267	chr3	29908151	29915332	-	linc RNA	3	312
MSTRG.5636.1	MSTRG.5636	chr3	55804453	55806293	+	intronic_lncRNA	2	321
MSTRG.5551.1	MSTRG.5551	chr3	48859349	48874792	+	linc RNA	2	343
MSTRG.5409.1	MSTRG.5409	chr3	38117185	38121570	-	linc RNA	2	348
MSTRG.5716.1	MSTRG.5716	chr3	63228490	63229740	-	anti-sense_lncRNA	3	351
MSTRG.5606.1	MSTRG.5606	chr3	53385858	53387777	-	linc RNA	3	351
MSTRG.5421.1	MSTRG.5421	chr3	38491856	38499013	-	intronic_lncRNA	2	383
MSTRG.6283.1	MSTRG.6283	chr3	109592266	109593417	+	linc RNA	2	385
MSTRG.5273.2	MSTRG.5273	chr3	29779208	29792482	-	anti-sense_lncRNA	3	391
MSTRG.5556.1	MSTRG.5556	chr3	50276704	50287343	+	anti-sense_lncRNA	2	412
MSTRG.5666.1	MSTRG.5666	chr3	58229531	58230901	-	intronic_lncRNA	3	412
MSTRG.6278.2	MSTRG.6278	chr3	109481517	109501002	-	anti-sense_lncRNA	2	417
MSTRG.6037.1	MSTRG.6037	chr3	96198715	96209176	-	linc RNA	3	435
MSTRG.4961.1	MSTRG.4961	chr3	10462566	10482818	+	linc RNA	3	437
MSTRG.5210.1	MSTRG.5210	chr3	25596699	25598947	+	intronic_lncRNA	2	445
MSTRG.5883.2	MSTRG.5883	chr3	77856553	77865682	-	anti-sense_lncRNA	3	474
MSTRG.5843.1	MSTRG.5843	chr3	75155272	75157317	-	linc RNA	2	475
MSTRG.5954.1	MSTRG.5954	chr3	85837916	85864415	+	linc RNA	3	478
MSTRG.5623.3	MSTRG.5623	chr3	54489192	54510550	-	anti-sense_lncRNA	3	500
MSTRG.5963.1	MSTRG.5963	chr3	86460823	86466662	-	anti-sense_lncRNA	3	510
MSTRG.4866.1	MSTRG.4866	chr3	4045646	4051447	-	anti-sense_lncRNA	2	513
MSTRG.6012.1	MSTRG.6012	chr3	92013521	92015749	+	linc RNA	2	513
MSTRG.5980.1	MSTRG.5980	chr3	88164850	88197306	-	linc RNA	4	514
MSTRG.5910.1	MSTRG.5910	chr3	79118432	79126697	+	linc RNA	2	515
MSTRG.5196.4	MSTRG.5196	chr3	24334466	24548004	-	anti-sense_lncRNA	3	517
MSTRG.5529.1	MSTRG.5529	chr3	46172183	46182664	-	anti-sense_lncRNA	4	519
MSTRG.6077.2	MSTRG.6077	chr3	97280758	97282493	+	linc RNA	2	520
MSTRG.4951.8	MSTRG.4951	chr3	9615869	9641302	-	anti-sense_lncRNA	4	529
MSTRG.5514.4	MSTRG.5514	chr3	45197519	45215108	-	linc RNA	3	538
MSTRG.4951.5	MSTRG.4951	chr3	9615869	9641302	-	anti-sense_lncRNA	4	547
MSTRG.5869.1	MSTRG.5869	chr3	76613006	76614553	+	linc RNA	2	558
MSTRG.4802.1	MSTRG.4802	chr3	825195	855946	-	linc RNA	3	559
MSTRG.5497.2	MSTRG.5497	chr3	43199396	43211817	-	linc RNA	3	567
MSTRG.6077.1	MSTRG.6077	chr3	97280758	97282493	+	linc RNA	2	567
MSTRG.5812.1	MSTRG.5812	chr3	70850746	70851415	-	intronic_lncRNA	2	573
MSTRG.5268.2	MSTRG.5268	chr3	29915336	29916243	+	linc RNA	2	573
MSTRG.5576.2	MSTRG.5576	chr3	51101278	51103083	-	anti-sense_lncRNA	4	576
MSTRG.6044.2	MSTRG.6044	chr3	96370676	96372724	+	linc RNA	3	581
MSTRG.5728.1	MSTRG.5728	chr3	63351726	63363006	+	anti-sense_lncRNA	3	585
MSTRG.5074.1	MSTRG.5074	chr3	16101031	16105432	+	anti-sense_lncRNA	2	591
MSTRG.5413.1	MSTRG.5413	chr3	38184294	38189288	-	anti-sense_lncRNA	4	612
MSTRG.4862.2	MSTRG.4862	chr3	3891355	3892522	-	linc RNA	2	613
MSTRG.4825.1	MSTRG.4825	chr3	2138411	2142954	-	anti-sense_lncRNA	4	616
MSTRG.4976.1	MSTRG.4976	chr3	11176901	11180423	+	linc RNA	3	627
MSTRG.5576.3	MSTRG.5576	chr3	51101278	51103083	-	anti-sense_lncRNA	4	631
MSTRG.4846.1	MSTRG.4846	chr3	3222036	3225863	+	anti-sense_lncRNA	3	646
MSTRG.5576.1	MSTRG.5576	chr3	51101278	51103083	-	anti-sense_lncRNA	4	656
MSTRG.6023.1	MSTRG.6023	chr3	93711913	93728966	+	linc RNA	2	660
MSTRG.5734.2	MSTRG.5734	chr3	64223896	64228836	+	linc RNA	2	676
MSTRG.5242.8	MSTRG.5242	chr3	27729962	28046763	-	linc RNA	3	683
MSTRG.6245.1	MSTRG.6245	chr3	107007837	107009857	+	linc RNA	2	690
MSTRG.5963.2	MSTRG.5963	chr3	86460823	86466662	-	anti-sense_lncRNA	4	699
MSTRG.5127.1	MSTRG.5127	chr3	18115723	18127247	-	anti-sense_lncRNA	4	702
MSTRG.5363.1	MSTRG.5363	chr3	35423858	35429372	-	intronic_lncRNA	4	704
MSTRG.4951.4	MSTRG.4951	chr3	9615869	9641302	-	anti-sense_lncRNA	5	716
MSTRG.4951.6	MSTRG.4951	chr3	9615869	9641302	-	anti-sense_lncRNA	5	719
MSTRG.5540.1	MSTRG.5540	chr3	47433446	47435469	-	anti-sense_lncRNA	3	728
MSTRG.4951.7	MSTRG.4951	chr3	9615869	9641302	-	anti-sense_lncRNA	4	734
MSTRG.4951.3	MSTRG.4951	chr3	9615869	9641302	-	anti-sense_lncRNA	4	757
MSTRG.4837.2	MSTRG.4837	chr3	3051714	3055727	-	anti-sense_lncRNA	3	763
MSTRG.6285.1	MSTRG.6285	chr3	110063337	110066820	+	linc RNA	3	776
MSTRG.5050.1	MSTRG.5050	chr3	16359630	16361210	-	linc RNA	3	783
MSTRG.5242.1	MSTRG.5242	chr3	27729962	28046763	-	anti-sense_lncRNA	4	793
MSTRG.4837.1	MSTRG.4837	chr3	3051714	3055727	-	anti-sense_lncRNA	3	806
MSTRG.5751.1	MSTRG.5751	chr3	65721615	65722528	+	anti-sense_lncRNA	2	818
MSTRG.5268.1	MSTRG.5268	chr3	29915336	29916243	+	linc RNA	2	822
MSTRG.5242.5	MSTRG.5242	chr3	27729962	28046763	-	linc RNA	3	831
MSTRG.5154.1	MSTRG.5154	chr3	21122347	21125120	+	anti-sense_lncRNA	2	836
MSTRG.6153.1	MSTRG.6153	chr3	103969447	103980683	+	anti-sense_lncRNA	4	841
MSTRG.5892.1	MSTRG.5892	chr3	78348989	78363653	-	linc RNA	2	853
MSTRG.6240.1	MSTRG.6240	chr3	106929575	106934734	+	linc RNA	3	856
MSTRG.4862.1	MSTRG.4862	chr3	3891355	3892522	-	linc RNA	3	864
MSTRG.5102.1	MSTRG.5102	chr3	16952209	16956074	+	linc RNA	2	890
MSTRG.5497.1	MSTRG.5497	chr3	43199396	43211817	-	linc RNA	2	897
MSTRG.6016.1	MSTRG.6016	chr3	92639054	92640159	+	intronic_lncRNA	3	904
MSTRG.5734.1	MSTRG.5734	chr3	64223896	64228836	+	linc RNA	3	909
MSTRG.5390.1	MSTRG.5390	chr3	37425862	37432530	+	anti-sense_lncRNA	2	917
MSTRG.5181.1	MSTRG.5181	chr3	22145044	22157929	+	anti-sense_lncRNA	3	921
MSTRG.6265.3	MSTRG.6265	chr3	108455263	108472652	-	anti-sense_lncRNA	5	936
MSTRG.5181.2	MSTRG.5181	chr3	22145044	22157929	+	anti-sense_lncRNA	3	949
MSTRG.5644.1	MSTRG.5644	chr3	56192796	56197293	-	anti-sense_lncRNA	3	958
MSTRG.5242.2	MSTRG.5242	chr3	27729962	28046763	-	anti-sense_lncRNA	5	980
MSTRG.5758.1	MSTRG.5758	chr3	65978882	65981932	-	anti-sense_lncRNA	2	988
MSTRG.4821.2	MSTRG.4821	chr3	2036084	2039494	-	anti-sense_lncRNA	4	1031
MSTRG.6278.1	MSTRG.6278	chr3	109481517	109501002	-	anti-sense_lncRNA	4	1031
MSTRG.5144.2	MSTRG.5144	chr3	20327111	20354345	+	linc RNA	4	1093
MSTRG.6265.6	MSTRG.6265	chr3	108455263	108472652	-	anti-sense_lncRNA	6	1094
MSTRG.4863.1	MSTRG.4863	chr3	3897252	3903225	-	linc RNA	2	1095
MSTRG.5144.1	MSTRG.5144	chr3	20327111	20354345	+	linc RNA	3	1106
MSTRG.5494.2	MSTRG.5494	chr3	43132736	43137091	-	linc RNA	2	1133
MSTRG.5980.5	MSTRG.5980	chr3	88164850	88197306	-	linc RNA	3	1162
MSTRG.6265.7	MSTRG.6265	chr3	108455263	108472652	-	anti-sense_lncRNA	5	1167
MSTRG.5342.1	MSTRG.5342	chr3	33200494	33265072	+	linc RNA	4	1181
MSTRG.6265.5	MSTRG.6265	chr3	108455263	108472652	-	anti-sense_lncRNA	5	1186
MSTRG.5887.2	MSTRG.5887	chr3	77177654	77180847	-	intronic_lncRNA	3	1197
MSTRG.5355.1	MSTRG.5355	chr3	34143447	34151308	+	anti-sense_lncRNA	3	1216
MSTRG.5226.1	MSTRG.5226	chr3	26628374	26631462	-	linc RNA	2	1227
MSTRG.5226.2	MSTRG.5226	chr3	26628374	26631462	-	linc RNA	2	1230
MSTRG.5015.1	MSTRG.5015	chr3	13103295	13106829	-	linc RNA	2	1235
MSTRG.5411.3	MSTRG.5411	chr3	38131247	38177158	-	intronic_lncRNA	2	1284
MSTRG.6098.2	MSTRG.6098	chr3	99502746	99524458	+	linc RNA	2	1295
MSTRG.5513.1	MSTRG.5513	chr3	45197320	45199480	+	linc RNA	3	1303
MSTRG.6265.4	MSTRG.6265	chr3	108455263	108472652	-	anti-sense_lncRNA	5	1307
MSTRG.4899.1	MSTRG.4899	chr3	5585576	5597714	+	linc RNA	2	1317
MSTRG.5028.1	MSTRG.5028	chr3	14501333	14506668	+	linc RNA	5	1319
MSTRG.4821.1	MSTRG.4821	chr3	2036084	2039494	-	anti-sense_lncRNA	4	1322
MSTRG.6096.1	MSTRG.6096	chr3	99475037	99508349	-	linc RNA	2	1335
MSTRG.5785.1	MSTRG.5785	chr3	67279473	67283440	-	intronic_lncRNA	2	1339
MSTRG.6044.1	MSTRG.6044	chr3	96370676	96372724	+	linc RNA	3	1346
MSTRG.5488.42	MSTRG.5488	chr3	41390268	41709783	-	anti-sense_lncRNA	4	1356
MSTRG.5488.40	MSTRG.5488	chr3	41390268	41709783	-	anti-sense_lncRNA	4	1374
MSTRG.5281.3	MSTRG.5281	chr3	30821782	30852071	+	linc RNA	5	1392
MSTRG.5786.2	MSTRG.5786	chr3	67307342	67313155	-	intronic_lncRNA	3	1404
MSTRG.5599.1	MSTRG.5599	chr3	52323432	52327895	-	linc RNA	3	1421
MSTRG.6265.2	MSTRG.6265	chr3	108455263	108472652	-	anti-sense_lncRNA	6	1451
MSTRG.6014.1	MSTRG.6014	chr3	92099519	92170272	+	intronic_lncRNA	2	1452
MSTRG.4863.2	MSTRG.4863	chr3	3897252	3903225	-	linc RNA	2	1484
MSTRG.5410.1	MSTRG.5410	chr3	38121421	38130159	+	linc RNA	3	1506
MSTRG.5488.41	MSTRG.5488	chr3	41390268	41709783	-	anti-sense_lncRNA	5	1516
MSTRG.5707.1	MSTRG.5707	chr3	62491605	62499826	+	anti-sense_lncRNA	2	1524
MSTRG.5242.3	MSTRG.5242	chr3	27729962	28046763	-	anti-sense_lncRNA	8	1599
MSTRG.5453.1	MSTRG.5453	chr3	40192218	40200713	+	linc RNA	2	1674
MSTRG.5242.7	MSTRG.5242	chr3	27729962	28046763	-	linc RNA	8	1716
MSTRG.5960.1	MSTRG.5960	chr3	86222719	86243509	+	anti-sense_lncRNA	5	1725
MSTRG.5475.1	MSTRG.5475	chr3	41903586	41958138	+	linc RNA	2	1743
MSTRG.6053.1	MSTRG.6053	chr3	95948517	95953664	+	linc RNA	2	1759
MSTRG.5242.4	MSTRG.5242	chr3	27729962	28046763	-	linc RNA	8	1793
MSTRG.5072.1	MSTRG.5072	chr3	16084527	16088717	+	anti-sense_lncRNA	2	1842
MSTRG.5610.1	MSTRG.5610	chr3	53851087	53856872	-	linc RNA	4	1879
MSTRG.5170.1	MSTRG.5170	chr3	21662178	21668027	-	linc RNA	2	1883
MSTRG.5887.1	MSTRG.5887	chr3	77177654	77180847	-	intronic_lncRNA	3	1886
MSTRG.5281.2	MSTRG.5281	chr3	30821782	30852071	+	anti-sense_lncRNA	6	1887
MSTRG.5570.4	MSTRG.5570	chr3	50722600	50739050	-	anti-sense_lncRNA	4	1895
MSTRG.5055.1	MSTRG.5055	chr3	15490397	15492534	+	anti-sense_lncRNA	2	1992
MSTRG.5690.1	MSTRG.5690	chr3	61230711	61233355	+	linc RNA	2	2003
MSTRG.5281.1	MSTRG.5281	chr3	30821782	30852071	+	anti-sense_lncRNA	6	2066
MSTRG.5881.1	MSTRG.5881	chr3	77699897	77711858	-	anti-sense_lncRNA	3	2073
MSTRG.5628.4	MSTRG.5628	chr3	54947634	54966647	+	linc RNA	4	2105
MSTRG.5342.2	MSTRG.5342	chr3	33200494	33265072	+	linc RNA	3	2136
MSTRG.6227.2	MSTRG.6227	chr3	106044308	106055015	-	anti-sense_lncRNA	3	2142
MSTRG.5072.2	MSTRG.5072	chr3	16084527	16088717	+	anti-sense_lncRNA	2	2186
MSTRG.5848.6	MSTRG.5848	chr3	75237998	75443142	+	linc RNA	2	2193
MSTRG.5992.1	MSTRG.5992	chr3	89446541	89454274	-	intronic_lncRNA	5	2200
MSTRG.5440.1	MSTRG.5440	chr3	39875547	39878838	+	linc RNA	2	2230
MSTRG.5242.6	MSTRG.5242	chr3	27729962	28046763	-	linc RNA	9	2302
MSTRG.6076.1	MSTRG.6076	chr3	96997487	97001093	-	intronic_lncRNA	2	2329
MSTRG.5570.3	MSTRG.5570	chr3	50722600	50739050	-	anti-sense_lncRNA	5	2422
MSTRG.5242.9	MSTRG.5242	chr3	27729962	28046763	-	linc RNA	10	2434
MSTRG.5838.1	MSTRG.5838	chr3	74623134	74631704	-	linc RNA	3	2446
MSTRG.5488.43	MSTRG.5488	chr3	41390268	41709783	-	anti-sense_lncRNA	4	2493
MSTRG.4798.1	MSTRG.4798	chr3	125105	132981	+	linc RNA	3	2513
MSTRG.5628.2	MSTRG.5628	chr3	54947634	54966647	+	linc RNA	4	2528
MSTRG.5785.2	MSTRG.5785	chr3	67279473	67283440	-	intronic_lncRNA	3	2615
MSTRG.5628.1	MSTRG.5628	chr3	54947634	54966647	+	linc RNA	4	2629
MSTRG.5197.1	MSTRG.5197	chr3	24336336	24344534	+	intronic_lncRNA	3	2676
MSTRG.6235.1	MSTRG.6235	chr3	106824481	106828017	-	linc RNA	3	2709
MSTRG.5883.3	MSTRG.5883	chr3	77856553	77865682	-	anti-sense_lncRNA	5	2867
MSTRG.5111.1	MSTRG.5111	chr3	17314044	17317506	+	linc RNA	2	2870
MSTRG.5628.3	MSTRG.5628	chr3	54947634	54966647	+	linc RNA	3	3034
MSTRG.5027.1	MSTRG.5027	chr3	14450514	14682930	-	linc RNA	5	3070
MSTRG.5027.2	MSTRG.5027	chr3	14450514	14682930	-	linc RNA	5	3081
MSTRG.6095.1	MSTRG.6095	chr3	99190369	99201699	+	linc RNA	2	3101
MSTRG.5786.1	MSTRG.5786	chr3	67307342	67313155	-	intronic_lncRNA	3	3225
MSTRG.5167.1	MSTRG.5167	chr3	21476409	21505064	-	anti-sense_lncRNA	5	3246
MSTRG.6080.1	MSTRG.6080	chr3	97415530	97420911	+	linc RNA	2	3401
MSTRG.5169.1	MSTRG.5169	chr3	21511779	21531083	-	linc RNA	5	3421
MSTRG.6145.1	MSTRG.6145	chr3	103719072	103727617	-	anti-sense_lncRNA	2	3422
MSTRG.5273.1	MSTRG.5273	chr3	29779208	29792482	-	anti-sense_lncRNA	4	3434
MSTRG.4815.2	MSTRG.4815	chr3	2693077	2703135	+	intronic_lncRNA	3	3546
MSTRG.5488.39	MSTRG.5488	chr3	41390268	41709783	-	anti-sense_lncRNA	5	3626
MSTRG.5022.1	MSTRG.5022	chr3	14904310	14909648	+	linc RNA	2	3776
MSTRG.4829.1	MSTRG.4829	chr3	2374545	2387024	+	linc RNA	6	3823
MSTRG.5494.1	MSTRG.5494	chr3	43132736	43137091	-	linc RNA	2	3955
MSTRG.4900.2	MSTRG.4900	chr3	7227134	7236760	-	linc RNA	2	3999
MSTRG.5169.2	MSTRG.5169	chr3	21511779	21531083	-	linc RNA	3	4006
MSTRG.5077.1	MSTRG.5077	chr3	16162395	16171157	-	intronic_lncRNA	2	4066
MSTRG.4900.1	MSTRG.4900	chr3	7227134	7236760	-	linc RNA	2	4115
MSTRG.5499.2	MSTRG.5499	chr3	43530311	43535703	+	linc RNA	2	4208
MSTRG.5619.1	MSTRG.5619	chr3	54341811	54350891	-	linc RNA	2	4213
MSTRG.5366.2	MSTRG.5366	chr3	34942551	35006595	-	intronic_lncRNA	2	4267
MSTRG.5838.2	MSTRG.5838	chr3	74623134	74631704	-	linc RNA	2	4384
MSTRG.5442.4	MSTRG.5442	chr3	39916155	39942799	+	linc RNA	4	4473
MSTRG.4907.1	MSTRG.4907	chr3	7549926	7554592	-	intronic_lncRNA	2	4515
MSTRG.4815.1	MSTRG.4815	chr3	2693077	2703135	+	intronic_lncRNA	3	4599
MSTRG.5167.2	MSTRG.5167	chr3	21476409	21505064	-	anti-sense_lncRNA	5	4788
MSTRG.4999.1	MSTRG.4999	chr3	13499726	13565470	+	anti-sense_lncRNA	6	4789
MSTRG.5514.3	MSTRG.5514	chr3	45197519	45215108	-	linc RNA	2	4875
MSTRG.5167.4	MSTRG.5167	chr3	21476409	21505064	-	linc RNA	5	4921
MSTRG.5335.1	MSTRG.5335	chr3	33958218	33967295	+	linc RNA	3	4985
MSTRG.6036.1	MSTRG.6036	chr3	95504953	95513123	+	linc RNA	4	5021
MSTRG.5529.2	MSTRG.5529	chr3	46172183	46182664	-	anti-sense_lncRNA	3	5128
MSTRG.5364.2	MSTRG.5364	chr3	34681524	34697272	-	linc RNA	2	5156
MSTRG.5608.2	MSTRG.5608	chr3	53470763	53484163	+	linc RNA	4	5158
MSTRG.4999.2	MSTRG.4999	chr3	13499726	13565470	+	anti-sense_lncRNA	6	5159
MSTRG.5705.1	MSTRG.5705	chr3	62478941	62486496	+	linc RNA	3	5251
MSTRG.5846.1	MSTRG.5846	chr3	75223938	75231947	+	linc RNA	2	5288
MSTRG.4930.1	MSTRG.4930	chr3	8617276	8657330	-	linc RNA	5	5338
MSTRG.6011.1	MSTRG.6011	chr3	91729540	91739469	+	linc RNA	4	5449
MSTRG.5980.3	MSTRG.5980	chr3	88164850	88197306	-	linc RNA	4	5576
MSTRG.5093.1	MSTRG.5093	chr3	16628990	16634838	-	linc RNA	2	5747
MSTRG.5167.3	MSTRG.5167	chr3	21476409	21505064	-	linc RNA	3	6504
MSTRG.5778.21	MSTRG.5778	chr3	66556325	66653963	-	linc RNA	4	6618
MSTRG.6095.2	MSTRG.6095	chr3	99190369	99201699	+	linc RNA	2	6734
MSTRG.5181.3	MSTRG.5181	chr3	22145044	22157929	+	anti-sense_lncRNA	3	7342
MSTRG.5731.2	MSTRG.5731	chr3	63746810	63761445	+	linc RNA	2	7615
MSTRG.5618.2	MSTRG.5618	chr3	54244405	54341375	+	linc RNA	2	7628
MSTRG.4920.1	MSTRG.4920	chr3	8103484	8112626	+	intronic_lncRNA	2	8282
MSTRG.4935.1	MSTRG.4935	chr3	8826441	8837371	-	anti-sense_lncRNA	2	8830
MSTRG.5570.1	MSTRG.5570	chr3	50722600	50739050	-	anti-sense_lncRNA	5	8932
MSTRG.6227.1	MSTRG.6227	chr3	106044308	106055015	-	anti-sense_lncRNA	2	9750
MSTRG.5731.1	MSTRG.5731	chr3	63746810	63761445	+	linc RNA	3	9912
MSTRG.4889.1	MSTRG.4889	chr3	4651598	4665209	-	intronic_lncRNA	3	11313
MSTRG.5125.1	MSTRG.5125	chr3	18041550	18055136	+	linc RNA	2	12981
MSTRG.5514.1	MSTRG.5514	chr3	45197519	45215108	-	linc RNA	4	13291
MSTRG.5514.2	MSTRG.5514	chr3	45197519	45215108	-	linc RNA	3	15576
MSTRG.6687.1	MSTRG.6687	chr4	23837864	23843146	-	linc RNA	2	242
MSTRG.6576.1	MSTRG.6576	chr4	16462219	16462645	-	anti-sense_lncRNA	2	287
MSTRG.7221.1	MSTRG.7221	chr4	64195217	64198868	-	anti-sense_lncRNA	3	292
MSTRG.7139.2	MSTRG.7139	chr4	57751559	57754984	-	anti-sense_lncRNA	2	324
MSTRG.7547.1	MSTRG.7547	chr4	89020025	89079515	-	anti-sense_lncRNA	3	341
MSTRG.6987.4	MSTRG.6987	chr4	45709277	45714381	-	anti-sense_lncRNA	2	342
MSTRG.6847.1	MSTRG.6847	chr4	36101944	36104300	-	intronic_lncRNA	2	344
MSTRG.7002.2	MSTRG.7002	chr4	46534931	46593473	+	linc RNA	3	349
MSTRG.7005.1	MSTRG.7005	chr4	46948226	46949387	+	linc RNA	2	350
MSTRG.7441.1	MSTRG.7441	chr4	82337304	82341680	-	anti-sense_lncRNA	2	356
MSTRG.6686.3	MSTRG.6686	chr4	23837387	23874902	+	linc RNA	2	371
MSTRG.7072.1	MSTRG.7072	chr4	51464764	51466340	-	linc RNA	2	376
MSTRG.6410.1	MSTRG.6410	chr4	4078536	4082628	+	anti-sense_lncRNA	4	383
MSTRG.7538.2	MSTRG.7538	chr4	88325918	88328042	-	linc RNA	2	390
MSTRG.7335.1	MSTRG.7335	chr4	73735856	73764956	+	linc RNA	2	394
MSTRG.6996.1	MSTRG.6996	chr4	46677892	46678841	+	linc RNA	2	401
MSTRG.6448.2	MSTRG.6448	chr4	7975905	8261658	+	anti-sense_lncRNA	3	418
MSTRG.7408.1	MSTRG.7408	chr4	79530560	79533720	+	linc RNA	2	426
MSTRG.7202.1	MSTRG.7202	chr4	62254691	62274438	-	linc RNA	3	432
MSTRG.7405.1	MSTRG.7405	chr4	79484598	79495546	-	anti-sense_lncRNA	2	446
MSTRG.7506.2	MSTRG.7506	chr4	85460440	85464483	+	anti-sense_lncRNA	2	452
MSTRG.6750.1	MSTRG.6750	chr4	29300188	29303636	-	intronic_lncRNA	2	461
MSTRG.6922.1	MSTRG.6922	chr4	39417872	39430373	+	linc RNA	4	463
MSTRG.7219.1	MSTRG.7219	chr4	63838122	63840910	+	linc RNA	3	464
MSTRG.7139.1	MSTRG.7139	chr4	57751559	57754984	-	anti-sense_lncRNA	2	465
MSTRG.7546.4	MSTRG.7546	chr4	88847146	88913976	-	intronic_lncRNA	2	465
MSTRG.6957.4	MSTRG.6957	chr4	43772827	43802739	+	anti-sense_lncRNA	3	477
MSTRG.7001.1	MSTRG.7001	chr4	46523238	46535368	-	linc RNA	2	477
MSTRG.6848.1	MSTRG.6848	chr4	36366577	36382428	-	intronic_lncRNA	4	484
MSTRG.6512.1	MSTRG.6512	chr4	11630823	11633579	-	anti-sense_lncRNA	3	489
MSTRG.6382.1	MSTRG.6382	chr4	3368087	3369200	+	linc RNA	2	491
MSTRG.6565.1	MSTRG.6565	chr4	14266917	14268154	+	anti-sense_lncRNA	2	505
MSTRG.6633.2	MSTRG.6633	chr4	19301641	19304492	-	linc RNA	3	510
MSTRG.7015.2	MSTRG.7015	chr4	48923356	48927620	-	anti-sense_lncRNA	4	514
MSTRG.6554.13	MSTRG.6554	chr4	13762411	13835884	-	linc RNA	4	516
MSTRG.7457.2	MSTRG.7457	chr4	83353590	83356293	+	linc RNA	2	517
MSTRG.6486.1	MSTRG.6486	chr4	10994862	10997944	+	anti-sense_lncRNA	4	528
MSTRG.7463.1	MSTRG.7463	chr4	83992850	84019075	+	anti-sense_lncRNA	2	528
MSTRG.7547.4	MSTRG.7547	chr4	89020025	89079515	-	anti-sense_lncRNA	4	530
MSTRG.7002.3	MSTRG.7002	chr4	46534931	46593473	+	linc RNA	5	535
MSTRG.7538.1	MSTRG.7538	chr4	88325918	88328042	-	linc RNA	2	535
MSTRG.6784.1	MSTRG.6784	chr4	31151254	31167047	+	anti-sense_lncRNA	3	567
MSTRG.7202.2	MSTRG.7202	chr4	62254691	62274438	-	linc RNA	4	575
MSTRG.6686.2	MSTRG.6686	chr4	23837387	23874902	+	anti-sense_lncRNA	2	579
MSTRG.6960.1	MSTRG.6960	chr4	44411071	44414005	+	linc RNA	3	579
MSTRG.7440.4	MSTRG.7440	chr4	82320675	82334558	-	intronic_lncRNA	2	594
MSTRG.7284.1	MSTRG.7284	chr4	68646354	68664246	+	anti-sense_lncRNA	3	597
MSTRG.6957.3	MSTRG.6957	chr4	43772827	43802739	+	anti-sense_lncRNA	4	601
MSTRG.7015.1	MSTRG.7015	chr4	48923356	48927620	-	anti-sense_lncRNA	4	620
MSTRG.6439.1	MSTRG.6439	chr4	7207366	7229962	-	linc RNA	5	622
MSTRG.7457.1	MSTRG.7457	chr4	83353590	83356293	+	linc RNA	2	624
MSTRG.6372.1	MSTRG.6372	chr4	2236024	2250132	+	anti-sense_lncRNA	4	626
MSTRG.6897.1	MSTRG.6897	chr4	38742315	38746590	+	intronic_lncRNA	3	626
MSTRG.6419.1	MSTRG.6419	chr4	5268741	5277898	-	anti-sense_lncRNA	3	644
MSTRG.7219.2	MSTRG.7219	chr4	63838122	63840910	+	linc RNA	3	645
MSTRG.7089.1	MSTRG.7089	chr4	53364089	53414799	+	linc RNA	3	650
MSTRG.6815.5	MSTRG.6815	chr4	34086978	34093982	+	linc RNA	3	663
MSTRG.6312.1	MSTRG.6312	chr4	1293941	1294728	+	anti-sense_lncRNA	2	666
MSTRG.6951.3	MSTRG.6951	chr4	44175410	44176936	-	linc RNA	2	681
MSTRG.7543.1	MSTRG.7543	chr4	88978088	89002368	+	linc RNA	4	682
MSTRG.7440.5	MSTRG.7440	chr4	82320675	82334558	-	intronic_lncRNA	3	687
MSTRG.7519.1	MSTRG.7519	chr4	86768684	86770642	-	linc RNA	2	689
MSTRG.6883.1	MSTRG.6883	chr4	38431301	38432119	-	linc RNA	2	712
MSTRG.7072.2	MSTRG.7072	chr4	51464764	51466340	-	linc RNA	2	712
MSTRG.6674.1	MSTRG.6674	chr4	22932207	22934258	+	anti-sense_lncRNA	3	717
MSTRG.6815.1	MSTRG.6815	chr4	34086978	34093982	+	linc RNA	3	718
MSTRG.6960.2	MSTRG.6960	chr4	44411071	44414005	+	linc RNA	3	725
MSTRG.6987.3	MSTRG.6987	chr4	45709277	45714381	-	anti-sense_lncRNA	5	740
MSTRG.6664.1	MSTRG.6664	chr4	21539977	21542292	-	intronic_lncRNA	2	741
MSTRG.7160.2	MSTRG.7160	chr4	59579694	59604639	+	anti-sense_lncRNA	6	755
MSTRG.6470.1	MSTRG.6470	chr4	10548272	10551733	-	intronic_lncRNA	3	757
MSTRG.6568.2	MSTRG.6568	chr4	14313012	14313897	+	linc RNA	2	775
MSTRG.7473.1	MSTRG.7473	chr4	84638110	84647690	+	anti-sense_lncRNA	3	794
MSTRG.7017.7	MSTRG.7017	chr4	47890587	48410218	+	linc RNA	4	799
MSTRG.7178.1	MSTRG.7178	chr4	61055643	61076703	-	linc RNA	2	800
MSTRG.6633.1	MSTRG.6633	chr4	19301641	19304492	-	linc RNA	3	805
MSTRG.7072.3	MSTRG.7072	chr4	51464764	51466340	-	linc RNA	2	813
MSTRG.6568.1	MSTRG.6568	chr4	14313012	14313897	+	linc RNA	2	814
MSTRG.6815.2	MSTRG.6815	chr4	34086978	34093982	+	linc RNA	3	818
MSTRG.6879.1	MSTRG.6879	chr4	38358484	38359725	-	intronic_lncRNA	2	821
MSTRG.7072.5	MSTRG.7072	chr4	51464764	51466340	-	linc RNA	2	839
MSTRG.7546.3	MSTRG.7546	chr4	88847146	88913976	-	intronic_lncRNA	2	863
MSTRG.7002.1	MSTRG.7002	chr4	46534931	46593473	+	linc RNA	4	876
MSTRG.7072.4	MSTRG.7072	chr4	51464764	51466340	-	linc RNA	3	879
MSTRG.6839.1	MSTRG.6839	chr4	33830551	33833383	-	anti-sense_lncRNA	2	882
MSTRG.7268.1	MSTRG.7268	chr4	67371160	67378178	-	intronic_lncRNA	2	885
MSTRG.7150.1	MSTRG.7150	chr4	59491947	59492881	+	linc RNA	2	912
MSTRG.6870.1	MSTRG.6870	chr4	37396375	37404419	+	anti-sense_lncRNA	2	922
MSTRG.7304.1	MSTRG.7304	chr4	69402564	69421600	+	anti-sense_lncRNA	4	922
MSTRG.6951.2	MSTRG.6951	chr4	44175410	44176936	-	linc RNA	2	933
MSTRG.6688.3	MSTRG.6688	chr4	23838969	23885537	-	linc RNA	2	968
MSTRG.7017.4	MSTRG.7017	chr4	47890587	48410218	+	anti-sense_lncRNA	7	983
MSTRG.7418.2	MSTRG.7418	chr4	80569990	80571518	-	linc RNA	2	989
MSTRG.7317.3	MSTRG.7317	chr4	72741686	72747787	+	linc RNA	2	997
MSTRG.7513.1	MSTRG.7513	chr4	85610392	85617822	-	linc RNA	2	1016
MSTRG.6850.1	MSTRG.6850	chr4	36512211	36576763	-	linc RNA	2	1017
MSTRG.7017.1	MSTRG.7017	chr4	47890587	48410218	+	anti-sense_lncRNA	7	1019
MSTRG.6972.3	MSTRG.6972	chr4	45125922	45133446	-	anti-sense_lncRNA	4	1027
MSTRG.7447.3	MSTRG.7447	chr4	82666504	82669826	-	linc RNA	3	1066
MSTRG.6972.1	MSTRG.6972	chr4	45125922	45133446	-	anti-sense_lncRNA	5	1071
MSTRG.7418.1	MSTRG.7418	chr4	80569990	80571518	-	linc RNA	2	1085
MSTRG.6473.1	MSTRG.6473	chr4	10734693	10737308	-	anti-sense_lncRNA	3	1099
MSTRG.6686.4	MSTRG.6686	chr4	23837387	23874902	+	linc RNA	2	1104
MSTRG.7255.2	MSTRG.7255	chr4	66054017	66067675	+	anti-sense_lncRNA	4	1106
MSTRG.7011.1	MSTRG.7011	chr4	47571258	47573480	-	intronic_lncRNA	2	1115
MSTRG.7117.1	MSTRG.7117	chr4	56560952	56573521	+	linc RNA	3	1136
MSTRG.7360.1	MSTRG.7360	chr4	76134403	76138578	-	anti-sense_lncRNA	5	1138
MSTRG.6606.1	MSTRG.6606	chr4	16733464	16737341	+	anti-sense_lncRNA	2	1171
MSTRG.6427.1	MSTRG.6427	chr4	5323162	5326203	-	linc RNA	2	1180
MSTRG.7255.1	MSTRG.7255	chr4	66054017	66067675	+	anti-sense_lncRNA	4	1186
MSTRG.6433.1	MSTRG.6433	chr4	6376160	6377809	-	linc RNA	2	1256
MSTRG.7404.1	MSTRG.7404	chr4	79482898	79484446	-	intronic_lncRNA	3	1276
MSTRG.6686.5	MSTRG.6686	chr4	23837387	23874902	+	linc RNA	3	1329
MSTRG.6951.1	MSTRG.6951	chr4	44175410	44176936	-	linc RNA	2	1331
MSTRG.7447.2	MSTRG.7447	chr4	82666504	82669826	-	linc RNA	3	1349
MSTRG.7360.2	MSTRG.7360	chr4	76134403	76138578	-	anti-sense_lncRNA	4	1374
MSTRG.6854.2	MSTRG.6854	chr4	34196053	34211767	+	anti-sense_lncRNA	6	1400
MSTRG.6999.1	MSTRG.6999	chr4	46296207	46304591	-	anti-sense_lncRNA	3	1444
MSTRG.7117.2	MSTRG.7117	chr4	56560952	56573521	+	linc RNA	2	1462
MSTRG.7440.6	MSTRG.7440	chr4	82320675	82334558	-	intronic_lncRNA	3	1470
MSTRG.6510.1	MSTRG.6510	chr4	11617345	11618882	-	intronic_lncRNA	2	1472
MSTRG.7013.2	MSTRG.7013	chr4	48900975	48902947	-	linc RNA	2	1477
MSTRG.7440.2	MSTRG.7440	chr4	82320675	82334558	-	intronic_lncRNA	6	1479
MSTRG.7325.1	MSTRG.7325	chr4	73089589	73091371	+	linc RNA	2	1525
MSTRG.7317.2	MSTRG.7317	chr4	72741686	72747787	+	linc RNA	2	1584
MSTRG.6815.3	MSTRG.6815	chr4	34086978	34093982	+	linc RNA	3	1601
MSTRG.6580.1	MSTRG.6580	chr4	16017271	16033098	+	intronic_lncRNA	4	1606
MSTRG.7447.1	MSTRG.7447	chr4	82666504	82669826	-	linc RNA	3	1621
MSTRG.6372.2	MSTRG.6372	chr4	2236024	2250132	+	anti-sense_lncRNA	5	1625
MSTRG.7106.1	MSTRG.7106	chr4	54426974	54428640	+	intronic_lncRNA	2	1634
MSTRG.6815.4	MSTRG.6815	chr4	34086978	34093982	+	linc RNA	2	1635
MSTRG.7145.1	MSTRG.7145	chr4	59271829	59273983	+	linc RNA	2	1642
MSTRG.6457.1	MSTRG.6457	chr4	8955629	8968157	-	anti-sense_lncRNA	4	1684
MSTRG.6776.1	MSTRG.6776	chr4	30656356	30659189	+	intronic_lncRNA	2	1915
MSTRG.7009.2	MSTRG.7009	chr4	47472611	47476965	-	intronic_lncRNA	4	1933
MSTRG.6831.5	MSTRG.6831	chr4	33657103	33700912	-	linc RNA	2	1956
MSTRG.6440.1	MSTRG.6440	chr4	7857315	7860427	-	linc RNA	2	1976
MSTRG.6964.1	MSTRG.6964	chr4	44472032	44643242	+	anti-sense_lncRNA	3	1991
MSTRG.6554.12	MSTRG.6554	chr4	13762411	13835884	-	linc RNA	4	1996
MSTRG.6448.1	MSTRG.6448	chr4	7975905	8261658	+	anti-sense_lncRNA	6	2005
MSTRG.6761.4	MSTRG.6761	chr4	30084425	30115028	-	linc RNA	4	2052
MSTRG.7263.2	MSTRG.7263	chr4	66248652	66251763	-	anti-sense_lncRNA	2	2060
MSTRG.7009.1	MSTRG.7009	chr4	47472611	47476965	-	intronic_lncRNA	6	2171
MSTRG.6310.2	MSTRG.6310	chr4	1456871	1463104	+	linc RNA	2	2277
MSTRG.7263.1	MSTRG.7263	chr4	66248652	66251763	-	anti-sense_lncRNA	2	2286
MSTRG.6987.1	MSTRG.6987	chr4	45709277	45714381	-	anti-sense_lncRNA	4	2304
MSTRG.6924.1	MSTRG.6924	chr4	39496025	39501984	+	linc RNA	3	2425
MSTRG.7017.2	MSTRG.7017	chr4	47890587	48410218	+	anti-sense_lncRNA	18	2429
MSTRG.7083.1	MSTRG.7083	chr4	53030913	53033563	+	intronic_lncRNA	2	2436
MSTRG.6850.2	MSTRG.6850	chr4	36512211	36576763	-	linc RNA	2	2531
MSTRG.7010.1	MSTRG.7010	chr4	47488894	47497130	-	intronic_lncRNA	3	2583
MSTRG.7017.3	MSTRG.7017	chr4	47890587	48410218	+	anti-sense_lncRNA	19	2589
MSTRG.7017.6	MSTRG.7017	chr4	47890587	48410218	+	anti-sense_lncRNA	22	2609
MSTRG.6580.3	MSTRG.6580	chr4	16017271	16033098	+	intronic_lncRNA	7	2623
MSTRG.6781.1	MSTRG.6781	chr4	30997758	31002885	+	linc RNA	2	2633
MSTRG.6831.2	MSTRG.6831	chr4	33657103	33700912	-	anti-sense_lncRNA	3	2797
MSTRG.6918.1	MSTRG.6918	chr4	39273414	39276590	+	linc RNA	2	2802
MSTRG.6873.1	MSTRG.6873	chr4	37433515	37447454	+	anti-sense_lncRNA	2	2823
MSTRG.6310.3	MSTRG.6310	chr4	1456871	1463104	+	linc RNA	2	2877
MSTRG.7017.5	MSTRG.7017	chr4	47890587	48410218	+	anti-sense_lncRNA	22	2910
MSTRG.7114.17	MSTRG.7114	chr4	56144608	56373091	+	anti-sense_lncRNA	3	3039
MSTRG.6902.1	MSTRG.6902	chr4	39021281	39025974	+	linc RNA	2	3188
MSTRG.6801.1	MSTRG.6801	chr4	33145496	33149521	-	intronic_lncRNA	2	3222
MSTRG.7183.1	MSTRG.7183	chr4	60397772	60405206	-	intronic_lncRNA	3	3299
MSTRG.6735.1	MSTRG.6735	chr4	28770718	28774192	-	linc RNA	2	3335
MSTRG.7186.1	MSTRG.7186	chr4	60541482	60553081	-	linc RNA	2	3440
MSTRG.6754.1	MSTRG.6754	chr4	29533745	29542781	+	anti-sense_lncRNA	3	3483
MSTRG.7444.2	MSTRG.7444	chr4	82444476	82453908	-	linc RNA	3	3576
MSTRG.6854.1	MSTRG.6854	chr4	34196053	34211767	+	anti-sense_lncRNA	5	3605
MSTRG.6964.2	MSTRG.6964	chr4	44472032	44643242	+	intronic_lncRNA	3	3849
MSTRG.6939.2	MSTRG.6939	chr4	42725682	42743053	-	anti-sense_lncRNA	3	3871
MSTRG.7105.8	MSTRG.7105	chr4	54377512	54475693	-	linc RNA	3	4055
MSTRG.7129.4	MSTRG.7129	chr4	56817099	56838263	-	linc RNA	2	4063
MSTRG.7105.7	MSTRG.7105	chr4	54377512	54475693	-	anti-sense_lncRNA	7	4228
MSTRG.6706.1	MSTRG.6706	chr4	24600976	24607751	-	intronic_lncRNA	2	4312
MSTRG.6842.2	MSTRG.6842	chr4	33982285	33996372	-	intronic_lncRNA	2	4341
MSTRG.6964.4	MSTRG.6964	chr4	44472032	44643242	+	intronic_lncRNA	2	4356
MSTRG.6310.1	MSTRG.6310	chr4	1456871	1463104	+	linc RNA	2	4482
MSTRG.7440.1	MSTRG.7440	chr4	82320675	82334558	-	intronic_lncRNA	6	4610
MSTRG.6761.3	MSTRG.6761	chr4	30084425	30115028	-	linc RNA	4	4703
MSTRG.6940.2	MSTRG.6940	chr4	42743484	42754259	+	linc RNA	2	4742
MSTRG.6761.1	MSTRG.6761	chr4	30084425	30115028	-	linc RNA	3	4874
MSTRG.6827.1	MSTRG.6827	chr4	33557680	33564635	-	intronic_lncRNA	3	4887
MSTRG.6940.3	MSTRG.6940	chr4	42743484	42754259	+	linc RNA	2	4977
MSTRG.6586.1	MSTRG.6586	chr4	16377470	16399781	-	anti-sense_lncRNA	2	4986
MSTRG.7509.1	MSTRG.7509	chr4	85482322	85487985	+	intronic_lncRNA	2	5198
MSTRG.6802.1	MSTRG.6802	chr4	33206599	33212140	-	intronic_lncRNA	2	5276
MSTRG.7289.1	MSTRG.7289	chr4	68803855	68809901	-	linc RNA	2	5279
MSTRG.7440.3	MSTRG.7440	chr4	82320675	82334558	-	intronic_lncRNA	2	5325
MSTRG.6774.1	MSTRG.6774	chr4	30645141	30653565	+	anti-sense_lncRNA	3	5630
MSTRG.6842.1	MSTRG.6842	chr4	33982285	33996372	-	intronic_lncRNA	3	6875
MSTRG.7020.1	MSTRG.7020	chr4	48285344	48301371	-	linc RNA	3	7170
MSTRG.6444.1	MSTRG.6444	chr4	9353847	9363740	+	linc RNA	2	9205
MSTRG.7444.1	MSTRG.7444	chr4	82444476	82453908	-	linc RNA	2	9214
MSTRG.6940.1	MSTRG.6940	chr4	42743484	42754259	+	linc RNA	3	9730
MSTRG.6580.2	MSTRG.6580	chr4	16017271	16033098	+	intronic_lncRNA	6	9862
MSTRG.7114.5	MSTRG.7114	chr4	56144608	56373091	+	linc RNA	2	12896
MSTRG.8690.1	MSTRG.8690	chr5	59246804	59253134	-	linc RNA	2	229
MSTRG.8217.1	MSTRG.8217	chr5	35026708	35030272	+	linc RNA	2	234
MSTRG.7881.1	MSTRG.7881	chr5	14630740	14632546	+	intronic_lncRNA	2	285
MSTRG.8111.1	MSTRG.8111	chr5	25455993	25458556	+	anti-sense_lncRNA	2	297
MSTRG.8492.1	MSTRG.8492	chr5	51734953	51736347	+	anti-sense_lncRNA	2	297
MSTRG.7622.11	MSTRG.7622	chr5	662057	788157	-	anti-sense_lncRNA	2	298
MSTRG.8493.1	MSTRG.8493	chr5	51735106	51736501	+	anti-sense_lncRNA	2	298
MSTRG.8620.1	MSTRG.8620	chr5	56417421	56477549	+	anti-sense_lncRNA	2	306
MSTRG.8586.1	MSTRG.8586	chr5	55666160	55668562	+	intronic_lncRNA	2	308
MSTRG.8423.1	MSTRG.8423	chr5	47920936	47922177	+	anti-sense_lncRNA	2	310
MSTRG.8100.2	MSTRG.8100	chr5	25044023	25045768	-	anti-sense_lncRNA	2	339
MSTRG.8100.1	MSTRG.8100	chr5	25044023	25045768	-	anti-sense_lncRNA	2	341
MSTRG.8505.1	MSTRG.8505	chr5	52515914	52516360	+	linc RNA	2	365
MSTRG.8668.1	MSTRG.8668	chr5	58971202	58972080	+	linc RNA	2	377
MSTRG.8075.3	MSTRG.8075	chr5	23835152	23838636	-	anti-sense_lncRNA	3	387
MSTRG.7710.8	MSTRG.7710	chr5	5695820	5793744	-	linc RNA	2	406
MSTRG.8415.1	MSTRG.8415	chr5	45719175	45722559	-	anti-sense_lncRNA	3	406
MSTRG.8075.2	MSTRG.8075	chr5	23835152	23838636	-	anti-sense_lncRNA	3	411
MSTRG.8048.1	MSTRG.8048	chr5	23257223	23262080	+	anti-sense_lncRNA	3	427
MSTRG.8689.1	MSTRG.8689	chr5	59117055	59118163	-	linc RNA	2	431
MSTRG.8354.1	MSTRG.8354	chr5	40148672	40150346	+	intronic_lncRNA	3	433
MSTRG.8675.1	MSTRG.8675	chr5	58566901	58568624	+	anti-sense_lncRNA	3	441
MSTRG.8360.1	MSTRG.8360	chr5	42627408	42628830	-	linc RNA	2	443
MSTRG.8620.2	MSTRG.8620	chr5	56417421	56477549	+	anti-sense_lncRNA	3	448
MSTRG.8668.2	MSTRG.8668	chr5	58971202	58972080	+	linc RNA	3	455
MSTRG.7720.1	MSTRG.7720	chr5	5753373	5767891	+	linc RNA	2	461
MSTRG.7997.2	MSTRG.7997	chr5	21355264	21362197	-	linc RNA	3	462
MSTRG.8198.1	MSTRG.8198	chr5	32435669	32440573	+	linc RNA	4	479
MSTRG.7735.4	MSTRG.7735	chr5	6508544	6519774	+	anti-sense_lncRNA	3	495
MSTRG.7992.1	MSTRG.7992	chr5	20465921	20658282	+	linc RNA	5	507
MSTRG.7965.1	MSTRG.7965	chr5	18123527	18125487	+	linc RNA	3	508
MSTRG.8269.2	MSTRG.8269	chr5	36896904	36907745	-	anti-sense_lncRNA	2	518
MSTRG.7832.19	MSTRG.7832	chr5	11204471	11330926	+	anti-sense_lncRNA	4	525
MSTRG.8313.1	MSTRG.8313	chr5	37991216	38144473	-	linc RNA	2	525
MSTRG.8180.1	MSTRG.8180	chr5	29314530	29320320	-	anti-sense_lncRNA	2	556
MSTRG.7986.1	MSTRG.7986	chr5	19434341	19436583	-	linc RNA	2	563
MSTRG.8088.1	MSTRG.8088	chr5	24395704	24397529	-	anti-sense_lncRNA	2	564
MSTRG.8564.3	MSTRG.8564	chr5	54465908	54476152	-	anti-sense_lncRNA	3	574
MSTRG.7997.1	MSTRG.7997	chr5	21355264	21362197	-	linc RNA	3	586
MSTRG.7735.3	MSTRG.7735	chr5	6508544	6519774	+	anti-sense_lncRNA	3	598
MSTRG.7791.1	MSTRG.7791	chr5	8816718	8823878	+	anti-sense_lncRNA	4	606
MSTRG.7770.5	MSTRG.7770	chr5	7901159	8194065	-	linc RNA	4	612
MSTRG.7735.1	MSTRG.7735	chr5	6508544	6519774	+	anti-sense_lncRNA	3	624
MSTRG.7913.1	MSTRG.7913	chr5	15889013	15893913	-	anti-sense_lncRNA	2	640
MSTRG.7817.1	MSTRG.7817	chr5	9976984	9979258	-	intronic_lncRNA	3	644
MSTRG.7869.2	MSTRG.7869	chr5	13717702	13724901	+	intronic_lncRNA	2	657
MSTRG.8668.4	MSTRG.8668	chr5	58971202	58972080	+	linc RNA	2	668
MSTRG.8269.1	MSTRG.8269	chr5	36896904	36907745	-	anti-sense_lncRNA	3	687
MSTRG.8011.6	MSTRG.8011	chr5	21799923	21963799	-	linc RNA	3	698
MSTRG.8332.2	MSTRG.8332	chr5	38496192	38498213	+	anti-sense_lncRNA	2	700
MSTRG.8411.1	MSTRG.8411	chr5	47132306	47138855	-	anti-sense_lncRNA	3	709
MSTRG.8332.1	MSTRG.8332	chr5	38496192	38498213	+	anti-sense_lncRNA	2	741
MSTRG.8211.1	MSTRG.8211	chr5	33428017	33440159	-	anti-sense_lncRNA	4	743
MSTRG.8177.1	MSTRG.8177	chr5	29262184	29265195	+	linc RNA	3	745
MSTRG.8257.1	MSTRG.8257	chr5	36453567	36457654	+	anti-sense_lncRNA	3	747
MSTRG.8313.17	MSTRG.8313	chr5	37991216	38144473	-	anti-sense_lncRNA	5	759
MSTRG.7986.2	MSTRG.7986	chr5	19434341	19436583	-	linc RNA	3	775
MSTRG.8166.3	MSTRG.8166	chr5	29913540	29926915	-	linc RNA	4	782
MSTRG.8211.2	MSTRG.8211	chr5	33428017	33440159	-	anti-sense_lncRNA	4	789
MSTRG.7860.1	MSTRG.7860	chr5	12191485	12193481	-	intronic_lncRNA	2	802
MSTRG.8629.1	MSTRG.8629	chr5	56657581	56658942	-	intronic_lncRNA	2	802
MSTRG.7791.2	MSTRG.7791	chr5	8816718	8823878	+	anti-sense_lncRNA	5	804
MSTRG.8313.18	MSTRG.8313	chr5	37991216	38144473	-	anti-sense_lncRNA	6	815
MSTRG.8313.15	MSTRG.8313	chr5	37991216	38144473	-	anti-sense_lncRNA	6	822
MSTRG.8196.1	MSTRG.8196	chr5	31515013	31535138	-	anti-sense_lncRNA	3	824
MSTRG.8478.1	MSTRG.8478	chr5	51169191	51173175	-	linc RNA	3	836
MSTRG.8332.3	MSTRG.8332	chr5	38496192	38498213	+	anti-sense_lncRNA	3	840
MSTRG.8178.1	MSTRG.8178	chr5	29275893	29286713	+	linc RNA	3	850
MSTRG.8313.13	MSTRG.8313	chr5	37991216	38144473	-	anti-sense_lncRNA	6	856
MSTRG.8543.1	MSTRG.8543	chr5	54310810	54313140	+	anti-sense_lncRNA	2	881
MSTRG.8313.14	MSTRG.8313	chr5	37991216	38144473	-	anti-sense_lncRNA	6	888
MSTRG.8512.1	MSTRG.8512	chr5	52786202	52791825	+	anti-sense_lncRNA	3	932
MSTRG.8313.8	MSTRG.8313	chr5	37991216	38144473	-	anti-sense_lncRNA	7	950
MSTRG.8178.2	MSTRG.8178	chr5	29275893	29286713	+	linc RNA	4	961
MSTRG.8313.10	MSTRG.8313	chr5	37991216	38144473	-	anti-sense_lncRNA	7	1005
MSTRG.7936.1	MSTRG.7936	chr5	16454803	16460511	-	linc RNA	3	1032
MSTRG.8469.1	MSTRG.8469	chr5	50791656	50798630	+	linc RNA	3	1045
MSTRG.8313.12	MSTRG.8313	chr5	37991216	38144473	-	anti-sense_lncRNA	7	1060
MSTRG.7809.1	MSTRG.7809	chr5	9805139	9823817	+	anti-sense_lncRNA	2	1084
MSTRG.8564.2	MSTRG.8564	chr5	54465908	54476152	-	anti-sense_lncRNA	3	1087
MSTRG.7721.2	MSTRG.7721	chr5	5756487	5781647	-	linc RNA	2	1099
MSTRG.8591.1	MSTRG.8591	chr5	57151565	57153061	+	linc RNA	2	1108
MSTRG.8313.7	MSTRG.8313	chr5	37991216	38144473	-	anti-sense_lncRNA	8	1111
MSTRG.8214.1	MSTRG.8214	chr5	34919541	34970173	-	anti-sense_lncRNA	4	1197
MSTRG.8564.1	MSTRG.8564	chr5	54465908	54476152	-	anti-sense_lncRNA	3	1212
MSTRG.7993.2	MSTRG.7993	chr5	20678398	20683702	-	linc RNA	4	1233
MSTRG.8667.1	MSTRG.8667	chr5	58969030	58970741	-	linc RNA	2	1280
MSTRG.8300.1	MSTRG.8300	chr5	37527362	37528835	-	linc RNA	2	1320
MSTRG.8341.7	MSTRG.8341	chr5	38844411	39736783	+	intronic_lncRNA	2	1382
MSTRG.7993.1	MSTRG.7993	chr5	20678398	20683702	-	linc RNA	5	1385
MSTRG.8341.8	MSTRG.8341	chr5	38844411	39736783	+	intronic_lncRNA	2	1385
MSTRG.7975.1	MSTRG.7975	chr5	18629168	18631510	-	intronic_lncRNA	2	1392
MSTRG.7777.1	MSTRG.7777	chr5	8238276	8258737	+	linc RNA	2	1446
MSTRG.7768.1	MSTRG.7768	chr5	7706810	7719607	-	linc RNA	2	1491
MSTRG.8313.2	MSTRG.8313	chr5	37991216	38144473	-	anti-sense_lncRNA	8	1503
MSTRG.8000.1	MSTRG.8000	chr5	21094742	21096391	-	linc RNA	2	1540
MSTRG.8236.1	MSTRG.8236	chr5	35250010	35253650	+	anti-sense_lncRNA	2	1540
MSTRG.7926.14	MSTRG.7926	chr5	16243615	16275226	-	linc RNA	2	1562
MSTRG.7778.1	MSTRG.7778	chr5	8244681	8248914	-	linc RNA	2	1650
MSTRG.8075.1	MSTRG.8075	chr5	23835152	23838636	-	anti-sense_lncRNA	3	1651
MSTRG.8233.1	MSTRG.8233	chr5	35184871	35189233	+	anti-sense_lncRNA	2	1651
MSTRG.8211.4	MSTRG.8211	chr5	33428017	33440159	-	linc RNA	4	1663
MSTRG.8246.1	MSTRG.8246	chr5	35435913	35438580	-	anti-sense_lncRNA	2	1718
MSTRG.8352.2	MSTRG.8352	chr5	40140266	40142656	-	linc RNA	2	1735
MSTRG.8234.1	MSTRG.8234	chr5	35218050	35228513	+	linc RNA	2	1781
MSTRG.8174.1	MSTRG.8174	chr5	28792422	28794366	-	intronic_lncRNA	2	1791
MSTRG.7995.1	MSTRG.7995	chr5	20716748	20718679	-	anti-sense_lncRNA	2	1809
MSTRG.8140.1	MSTRG.8140	chr5	27446575	27449186	-	intronic_lncRNA	2	1859
MSTRG.8211.3	MSTRG.8211	chr5	33428017	33440159	-	anti-sense_lncRNA	3	2014
MSTRG.7667.1	MSTRG.7667	chr5	2502852	2724885	-	anti-sense_lncRNA	7	2072
MSTRG.7849.1	MSTRG.7849	chr5	11895570	11937640	-	anti-sense_lncRNA	5	2095
MSTRG.7777.2	MSTRG.7777	chr5	8238276	8258737	+	linc RNA	2	2104
MSTRG.8680.1	MSTRG.8680	chr5	58649463	58652711	+	intronic_lncRNA	2	2137
MSTRG.8066.1	MSTRG.8066	chr5	23707444	23727241	-	anti-sense_lncRNA	2	2593
MSTRG.8438.1	MSTRG.8438	chr5	49919768	49927204	-	linc RNA	3	2599
MSTRG.8335.1	MSTRG.8335	chr5	38599659	38629364	+	anti-sense_lncRNA	5	2616
MSTRG.7959.1	MSTRG.7959	chr5	17701775	17705699	+	anti-sense_lncRNA	2	2652
MSTRG.8227.1	MSTRG.8227	chr5	33762346	33773830	-	anti-sense_lncRNA	3	2753
MSTRG.8663.1	MSTRG.8663	chr5	57899094	57902426	+	intronic_lncRNA	2	2794
MSTRG.8335.2	MSTRG.8335	chr5	38599659	38629364	+	anti-sense_lncRNA	7	2810
MSTRG.7926.13	MSTRG.7926	chr5	16243615	16275226	-	linc RNA	2	2863
MSTRG.8173.4	MSTRG.8173	chr5	28787574	28911920	+	intronic_lncRNA	2	2879
MSTRG.7679.1	MSTRG.7679	chr5	3573887	3588868	-	linc RNA	4	2888
MSTRG.8211.5	MSTRG.8211	chr5	33428017	33440159	-	anti-sense_lncRNA	3	2940
MSTRG.7810.1	MSTRG.7810	chr5	9821630	9825644	-	linc RNA	2	2962
MSTRG.8502.2	MSTRG.8502	chr5	52086561	52102282	+	linc RNA	3	2970
MSTRG.7755.1	MSTRG.7755	chr5	7296798	7300333	+	intronic_lncRNA	2	3124
MSTRG.8313.4	MSTRG.8313	chr5	37991216	38144473	-	anti-sense_lncRNA	7	3269
MSTRG.8052.1	MSTRG.8052	chr5	23415903	23421101	+	intronic_lncRNA	3	3284
MSTRG.7622.10	MSTRG.7622	chr5	662057	788157	-	anti-sense_lncRNA	2	3287
MSTRG.8313.6	MSTRG.8313	chr5	37991216	38144473	-	anti-sense_lncRNA	8	3361
MSTRG.7977.2	MSTRG.7977	chr5	18713984	18729550	-	linc RNA	2	3370
MSTRG.8202.1	MSTRG.8202	chr5	32221401	32232151	+	intronic_lncRNA	2	3411
MSTRG.8313.5	MSTRG.8313	chr5	37991216	38144473	-	anti-sense_lncRNA	6	3543
MSTRG.8379.1	MSTRG.8379	chr5	43627845	43632770	+	intronic_lncRNA	2	3553
MSTRG.7927.1	MSTRG.7927	chr5	16269580	16274627	+	anti-sense_lncRNA	2	3652
MSTRG.7857.1	MSTRG.7857	chr5	12010757	12148209	-	intronic_lncRNA	3	3709
MSTRG.7758.2	MSTRG.7758	chr5	7417656	7421837	+	anti-sense_lncRNA	2	3777
MSTRG.8313.3	MSTRG.8313	chr5	37991216	38144473	-	anti-sense_lncRNA	6	3901
MSTRG.7869.1	MSTRG.7869	chr5	13717702	13724901	+	intronic_lncRNA	3	3985
MSTRG.8569.9	MSTRG.8569	chr5	55268598	55386561	+	intronic_lncRNA	3	3999
MSTRG.7758.1	MSTRG.7758	chr5	7417656	7421837	+	linc RNA	2	4013
MSTRG.8569.10	MSTRG.8569	chr5	55268598	55386561	+	intronic_lncRNA	3	4175
MSTRG.7849.2	MSTRG.7849	chr5	11895570	11937640	-	anti-sense_lncRNA	4	4224
MSTRG.8093.1	MSTRG.8093	chr5	26233957	26238749	+	linc RNA	2	4767
MSTRG.8389.1	MSTRG.8389	chr5	43935717	43942278	+	intronic_lncRNA	2	4856
MSTRG.8394.1	MSTRG.8394	chr5	44173419	44178876	+	anti-sense_lncRNA	2	5415
MSTRG.7772.1	MSTRG.7772	chr5	8020737	8028555	-	linc RNA	2	5652
MSTRG.8374.2	MSTRG.8374	chr5	43065746	43071612	-	linc RNA	2	5691
MSTRG.7770.1	MSTRG.7770	chr5	7901159	8194065	-	anti-sense_lncRNA	16	5951
MSTRG.8313.19	MSTRG.8313	chr5	37991216	38144473	-	linc RNA	3	6217
MSTRG.8087.1	MSTRG.8087	chr5	24332612	24338930	-	intronic_lncRNA	2	6228
MSTRG.8670.1	MSTRG.8670	chr5	58321318	58327845	-	linc RNA	2	6336
MSTRG.8445.1	MSTRG.8445	chr5	49394354	49459101	+	linc RNA	2	7238
MSTRG.8569.8	MSTRG.8569	chr5	55268598	55386561	+	intronic_lncRNA	2	7966
MSTRG.8131.1	MSTRG.8131	chr5	26568418	26587125	+	linc RNA	3	8673
MSTRG.7770.3	MSTRG.7770	chr5	7901159	8194065	-	anti-sense_lncRNA	12	8712
MSTRG.8470.1	MSTRG.8470	chr5	50459862	50469268	+	linc RNA	2	8792
MSTRG.8568.2	MSTRG.8568	chr5	54571312	54690970	+	linc RNA	3	9035
MSTRG.7770.2	MSTRG.7770	chr5	7901159	8194065	-	anti-sense_lncRNA	8	10556
MSTRG.7824.12	MSTRG.7824	chr5	10419481	10948416	-	linc RNA	3	13033
MSTRG.8176.1	MSTRG.8176	chr5	28914811	29144652	+	linc RNA	11	14029
MSTRG.7770.4	MSTRG.7770	chr5	7901159	8194065	-	linc RNA	5	14608
MSTRG.7977.1	MSTRG.7977	chr5	18713984	18729550	-	anti-sense_lncRNA	2	14954
MSTRG.8169.1	MSTRG.8169	chr5	28690775	28720785	-	anti-sense_lncRNA	3	16199
MSTRG.8750.1	MSTRG.8750	chr6	3769154	3770695	+	intronic_lncRNA	2	242
MSTRG.8861.1	MSTRG.8861	chr6	10250337	10254487	-	anti-sense_lncRNA	2	316
MSTRG.9211.1	MSTRG.9211	chr6	30940205	30949031	-	anti-sense_lncRNA	2	322
MSTRG.9176.1	MSTRG.9176	chr6	28845583	28947279	+	linc RNA	3	325
MSTRG.8928.1	MSTRG.8928	chr6	15153456	15155877	+	intronic_lncRNA	3	335
MSTRG.8866.1	MSTRG.8866	chr6	10385801	10392140	-	anti-sense_lncRNA	2	342
MSTRG.8928.2	MSTRG.8928	chr6	15153456	15155877	+	intronic_lncRNA	3	355
MSTRG.8748.1	MSTRG.8748	chr6	3210390	3235830	-	anti-sense_lncRNA	2	362
MSTRG.8782.1	MSTRG.8782	chr6	5240868	5241990	-	linc RNA	2	374
MSTRG.8717.1	MSTRG.8717	chr6	2131119	2134547	+	anti-sense_lncRNA	2	400
MSTRG.8928.4	MSTRG.8928	chr6	15153456	15155877	+	intronic_lncRNA	3	409
MSTRG.8831.1	MSTRG.8831	chr6	8918002	8918496	+	anti-sense_lncRNA	2	426
MSTRG.8822.3	MSTRG.8822	chr6	8174419	8522425	+	linc RNA	3	451
MSTRG.8765.1	MSTRG.8765	chr6	4662253	4671005	+	anti-sense_lncRNA	2	467
MSTRG.8862.3	MSTRG.8862	chr6	10307410	10322740	-	anti-sense_lncRNA	3	468
MSTRG.8915.1	MSTRG.8915	chr6	14229708	14231217	+	intronic_lncRNA	2	470
MSTRG.9158.1	MSTRG.9158	chr6	28767812	28780372	+	anti-sense_lncRNA	3	490
MSTRG.8925.1	MSTRG.8925	chr6	15046897	15057850	-	linc RNA	3	509
MSTRG.9162.1	MSTRG.9162	chr6	28747570	28750123	+	linc RNA	3	553
MSTRG.9162.2	MSTRG.9162	chr6	28747570	28750123	+	linc RNA	3	565
MSTRG.8748.2	MSTRG.8748	chr6	3210390	3235830	-	anti-sense_lncRNA	2	661
MSTRG.9119.1	MSTRG.9119	chr6	24800755	24804431	+	intronic_lncRNA	3	685
MSTRG.8704.1	MSTRG.8704	chr6	40562	42240	-	linc RNA	2	693
MSTRG.8862.2	MSTRG.8862	chr6	10307410	10322740	-	anti-sense_lncRNA	3	695
MSTRG.9157.1	MSTRG.9157	chr6	28662869	28669193	+	linc RNA	2	698
MSTRG.9266.1	MSTRG.9266	chr6	34631059	34631892	-	intronic_lncRNA	2	725
MSTRG.8838.1	MSTRG.8838	chr6	9175127	9176783	+	intronic_lncRNA	2	748
MSTRG.9156.2	MSTRG.9156	chr6	28632627	28636105	-	linc RNA	5	802
MSTRG.8862.1	MSTRG.8862	chr6	10307410	10322740	-	anti-sense_lncRNA	5	802
MSTRG.8836.1	MSTRG.8836	chr6	9150660	9152144	+	anti-sense_lncRNA	2	805
MSTRG.9174.1	MSTRG.9174	chr6	29160626	29162334	+	linc RNA	2	836
MSTRG.8984.8	MSTRG.8984	chr6	18276645	18331598	-	linc RNA	2	857
MSTRG.9183.1	MSTRG.9183	chr6	30007712	30012744	-	linc RNA	2	921
MSTRG.8859.1	MSTRG.8859	chr6	10213654	10230517	+	anti-sense_lncRNA	4	937
MSTRG.8993.3	MSTRG.8993	chr6	18723600	18759447	-	linc RNA	2	971
MSTRG.9181.1	MSTRG.9181	chr6	29495528	29497874	+	intronic_lncRNA	3	997
MSTRG.9029.2	MSTRG.9029	chr6	21042150	21044035	+	intronic_lncRNA	3	1045
MSTRG.9261.2	MSTRG.9261	chr6	34334770	34335930	+	linc RNA	2	1061
MSTRG.9156.1	MSTRG.9156	chr6	28632627	28636105	-	linc RNA	4	1088
MSTRG.9153.1	MSTRG.9153	chr6	27440600	27441814	-	intronic_lncRNA	2	1103
MSTRG.9237.1	MSTRG.9237	chr6	32082651	32086067	+	linc RNA	3	1106
MSTRG.8900.2	MSTRG.8900	chr6	11819572	11822017	+	anti-sense_lncRNA	3	1110
MSTRG.8984.9	MSTRG.8984	chr6	18276645	18331598	-	linc RNA	2	1144
MSTRG.9023.14	MSTRG.9023	chr6	20017591	20085146	-	anti-sense_lncRNA	8	1197
MSTRG.9217.1	MSTRG.9217	chr6	31454849	31458800	-	linc RNA	2	1205
MSTRG.8746.1	MSTRG.8746	chr6	3202993	3236817	-	anti-sense_lncRNA	4	1235
MSTRG.9023.16	MSTRG.9023	chr6	20017591	20085146	-	anti-sense_lncRNA	9	1236
MSTRG.9023.15	MSTRG.9023	chr6	20017591	20085146	-	anti-sense_lncRNA	9	1251
MSTRG.9003.1	MSTRG.9003	chr6	18988527	19030141	-	anti-sense_lncRNA	2	1264
MSTRG.9029.1	MSTRG.9029	chr6	21042150	21044035	+	intronic_lncRNA	2	1359
MSTRG.9072.1	MSTRG.9072	chr6	22067719	22069478	-	intronic_lncRNA	2	1359
MSTRG.9117.1	MSTRG.9117	chr6	24527452	24534687	-	linc RNA	3	1386
MSTRG.9023.13	MSTRG.9023	chr6	20017591	20085146	-	anti-sense_lncRNA	10	1413
MSTRG.8967.1	MSTRG.8967	chr6	17036912	17038843	-	linc RNA	2	1431
MSTRG.9134.1	MSTRG.9134	chr6	25613989	25623637	-	linc RNA	3	1460
MSTRG.9035.2	MSTRG.9035	chr6	20490719	20539966	+	anti-sense_lncRNA	5	1527
MSTRG.9023.18	MSTRG.9023	chr6	20017591	20085146	-	anti-sense_lncRNA	9	1530
MSTRG.9035.1	MSTRG.9035	chr6	20490719	20539966	+	anti-sense_lncRNA	5	1540
MSTRG.8792.6	MSTRG.8792	chr6	6072593	6126520	-	anti-sense_lncRNA	5	1557
MSTRG.8784.1	MSTRG.8784	chr6	5267394	5286681	-	linc RNA	3	1567
MSTRG.8787.1	MSTRG.8787	chr6	5330539	5336702	-	linc RNA	2	1571
MSTRG.8900.1	MSTRG.8900	chr6	11819572	11822017	+	anti-sense_lncRNA	2	1613
MSTRG.8800.3	MSTRG.8800	chr6	7252428	7454043	+	linc RNA	2	1617
MSTRG.9023.17	MSTRG.9023	chr6	20017591	20085146	-	anti-sense_lncRNA	9	1652
MSTRG.9037.2	MSTRG.9037	chr6	20540754	20564951	+	anti-sense_lncRNA	3	1710
MSTRG.8968.1	MSTRG.8968	chr6	17042179	17044510	-	linc RNA	2	1768
MSTRG.8725.1	MSTRG.8725	chr6	1711288	1725107	-	anti-sense_lncRNA	3	1831
MSTRG.8721.1	MSTRG.8721	chr6	1050748	1060392	+	anti-sense_lncRNA	4	1836
MSTRG.8810.2	MSTRG.8810	chr6	7688448	7721361	-	anti-sense_lncRNA	7	1847
MSTRG.9037.1	MSTRG.9037	chr6	20540754	20564951	+	anti-sense_lncRNA	2	2041
MSTRG.9173.1	MSTRG.9173	chr6	29047971	29051363	+	linc RNA	2	2044
MSTRG.8810.4	MSTRG.8810	chr6	7688448	7721361	-	anti-sense_lncRNA	6	2045
MSTRG.8810.1	MSTRG.8810	chr6	7688448	7721361	-	anti-sense_lncRNA	6	2088
MSTRG.8725.2	MSTRG.8725	chr6	1711288	1725107	-	anti-sense_lncRNA	3	2152
MSTRG.8810.3	MSTRG.8810	chr6	7688448	7721361	-	anti-sense_lncRNA	7	2165
MSTRG.8785.1	MSTRG.8785	chr6	5285021	5369347	+	linc RNA	5	2371
MSTRG.8816.2	MSTRG.8816	chr6	7832393	7864618	-	linc RNA	9	2408
MSTRG.8944.1	MSTRG.8944	chr6	16269935	16273213	+	anti-sense_lncRNA	2	2487
MSTRG.9134.2	MSTRG.9134	chr6	25613989	25623637	-	linc RNA	2	2654
MSTRG.8800.1	MSTRG.8800	chr6	7252428	7454043	+	linc RNA	3	2694
MSTRG.9037.3	MSTRG.9037	chr6	20540754	20564951	+	anti-sense_lncRNA	2	2772
MSTRG.8816.1	MSTRG.8816	chr6	7832393	7864618	-	linc RNA	7	2783
MSTRG.8719.1	MSTRG.8719	chr6	1013454	1017962	-	linc RNA	2	2826
MSTRG.9134.3	MSTRG.9134	chr6	25613989	25623637	-	linc RNA	2	3027
MSTRG.8732.1	MSTRG.8732	chr6	1992666	1998752	-	linc RNA	2	3130
MSTRG.8777.1	MSTRG.8777	chr6	5124584	5129490	+	linc RNA	2	3209
MSTRG.9044.1	MSTRG.9044	chr6	21565267	21569385	-	intronic_lncRNA	2	3565
MSTRG.9134.4	MSTRG.9134	chr6	25613989	25623637	-	linc RNA	2	4076
MSTRG.9079.1	MSTRG.9079	chr6	22275507	22281519	-	anti-sense_lncRNA	3	4405
MSTRG.8790.1	MSTRG.8790	chr6	5419991	5427591	-	linc RNA	2	4769
MSTRG.8769.1	MSTRG.8769	chr6	4727563	4734176	-	anti-sense_lncRNA	2	5406
MSTRG.8810.7	MSTRG.8810	chr6	7688448	7721361	-	linc RNA	3	5845
MSTRG.8810.5	MSTRG.8810	chr6	7688448	7721361	-	anti-sense_lncRNA	4	6355
MSTRG.8810.6	MSTRG.8810	chr6	7688448	7721361	-	anti-sense_lncRNA	5	6701
MSTRG.9461.1	MSTRG.9461	chr7	10681977	10682296	-	intronic_lncRNA	2	294
MSTRG.9435.1	MSTRG.9435	chr7	8747988	8752188	+	anti-sense_lncRNA	2	296
MSTRG.9436.1	MSTRG.9436	chr7	8748437	8752638	+	anti-sense_lncRNA	2	297
MSTRG.9725.1	MSTRG.9725	chr7	23144396	23153629	-	anti-sense_lncRNA	2	297
MSTRG.9622.4	MSTRG.9622	chr7	20512934	20517504	-	anti-sense_lncRNA	3	313
MSTRG.9846.2	MSTRG.9846	chr7	34501384	34506576	+	linc RNA	2	314
MSTRG.9359.5	MSTRG.9359	chr7	1288850	1346649	+	anti-sense_lncRNA	3	346
MSTRG.9622.3	MSTRG.9622	chr7	20512934	20517504	-	anti-sense_lncRNA	3	362
MSTRG.9615.3	MSTRG.9615	chr7	20907439	20915524	+	anti-sense_lncRNA	4	405
MSTRG.9847.1	MSTRG.9847	chr7	33286838	33288781	+	linc RNA	2	420
MSTRG.9524.1	MSTRG.9524	chr7	14359390	14359950	-	intronic_lncRNA	2	452
MSTRG.9534.2	MSTRG.9534	chr7	13095148	13154871	-	anti-sense_lncRNA	3	460
MSTRG.9540.2	MSTRG.9540	chr7	13277451	13289518	-	anti-sense_lncRNA	3	464
MSTRG.9887.1	MSTRG.9887	chr7	35933847	35943191	-	anti-sense_lncRNA	4	499
MSTRG.9782.1	MSTRG.9782	chr7	27965394	27966925	+	linc RNA	2	521
MSTRG.9615.4	MSTRG.9615	chr7	20907439	20915524	+	anti-sense_lncRNA	4	521
MSTRG.9807.1	MSTRG.9807	chr7	32042946	32044563	+	linc RNA	2	528
MSTRG.9583.3	MSTRG.9583	chr7	16455249	16464145	-	anti-sense_lncRNA	3	545
MSTRG.9579.2	MSTRG.9579	chr7	16374656	16394382	-	anti-sense_lncRNA	4	547
MSTRG.9359.4	MSTRG.9359	chr7	1288850	1346649	+	anti-sense_lncRNA	4	550
MSTRG.9533.2	MSTRG.9533	chr7	13093796	13095007	-	anti-sense_lncRNA	5	622
MSTRG.9784.1	MSTRG.9784	chr7	28006790	28008553	-	linc RNA	3	661
MSTRG.9533.1	MSTRG.9533	chr7	13093796	13095007	-	anti-sense_lncRNA	5	661
MSTRG.9709.1	MSTRG.9709	chr7	22435716	22439570	-	linc RNA	2	708
MSTRG.9619.1	MSTRG.9619	chr7	21190919	21195655	+	linc RNA	2	745
MSTRG.9685.3	MSTRG.9685	chr7	19257148	19266254	+	intronic_lncRNA	3	814
MSTRG.9583.4	MSTRG.9583	chr7	16455249	16464145	-	anti-sense_lncRNA	5	858
MSTRG.9831.1	MSTRG.9831	chr7	30114794	30134882	-	anti-sense_lncRNA	3	871
[truncated: 600 more rows]
