# Supplementary material for: Analyses of Long Non-Coding RNA and mRNA profiling using RNA sequencing in chicken testis with extreme sperm motility
Source: Sci Rep. 2017 Aug 22;7:9055. doi: 10.1038/s41598-017-08738-9 (PMC5567338; doi:10.1038/s41598-017-08738-9)
Supplement: Supplementary file 3 — Table S3 [file 41598_2017_8738_MOESM3_ESM.xls]

## Sheet: Sheet1
Analyses of Long Non-Coding RNA and mRNA profiling using RNA sequencing in chicken testis with extreme sperm motility Yifan Liu, Yanyan Sun, Yunlei Li, Hao Bai, Fuguang Xue, Songshan Xu, Hong Xu, Lei Shi, Ning Yang and Jilan Chen
Supplementary Table S3 Identified lncRNAs included in chicken ALDB database.
LncRNA ID	ALDB lncRNA ID
MSTRG.209.1	ALDBGALT0000000058
MSTRG.235.1	ALDBGALT0000000065
MSTRG.235.5	ALDBGALT0000000065
MSTRG.235.4	ALDBGALT0000000065
MSTRG.235.2	ALDBGALT0000000065
MSTRG.235.3	ALDBGALT0000000066
MSTRG.336.1	ALDBGALT0000000091
MSTRG.337.1	ALDBGALT0000000094
MSTRG.432.3	ALDBGALT0000000114
MSTRG.444.2	ALDBGALT0000000129
MSTRG.444.3	ALDBGALT0000000129
MSTRG.444.1	ALDBGALT0000000132
MSTRG.594.3	ALDBGALT0000000174
MSTRG.594.5	ALDBGALT0000000174
MSTRG.1110.1	ALDBGALT0000000250
MSTRG.1385.1	ALDBGALT0000000327
MSTRG.1385.3	ALDBGALT0000000328
MSTRG.1623.1	ALDBGALT0000000424
MSTRG.1623.3	ALDBGALT0000000424
MSTRG.1623.2	ALDBGALT0000000425
MSTRG.1623.4	ALDBGALT0000000425
MSTRG.1707.1	ALDBGALT0000000449
MSTRG.1707.2	ALDBGALT0000000449
MSTRG.1762.1	ALDBGALT0000000478
MSTRG.1762.3	ALDBGALT0000000478
MSTRG.1839.1	ALDBGALT0000000494
MSTRG.1843.1	ALDBGALT0000000495
MSTRG.1851.1	ALDBGALT0000000497
MSTRG.1859.2	ALDBGALT0000000500
MSTRG.1859.3	ALDBGALT0000000500
MSTRG.1886.1	ALDBGALT0000000521
MSTRG.1912.2	ALDBGALT0000000526
MSTRG.1981.2	ALDBGALT0000000543
MSTRG.1981.1	ALDBGALT0000000545
MSTRG.1981.3	ALDBGALT0000000546
MSTRG.2218.1	ALDBGALT0000000580
MSTRG.2229.1	ALDBGALT0000000590
MSTRG.2256.12	ALDBGALT0000000598
MSTRG.2429.2	ALDBGALT0000000658
MSTRG.2429.1	ALDBGALT0000000658
MSTRG.2429.3	ALDBGALT0000000658
MSTRG.2574.2	ALDBGALT0000000705
MSTRG.2574.3	ALDBGALT0000000705
MSTRG.2647.1	ALDBGALT0000000718
MSTRG.2681.1	ALDBGALT0000000734
MSTRG.2753.2	ALDBGALT0000000747
MSTRG.199.1	ALDBGALT0000000793
MSTRG.211.2	ALDBGALT0000000800
MSTRG.286.1	ALDBGALT0000000820
MSTRG.301.1	ALDBGALT0000000832
MSTRG.301.2	ALDBGALT0000000832
MSTRG.302.1	ALDBGALT0000000832
MSTRG.324.2	ALDBGALT0000000836
MSTRG.393.10	ALDBGALT0000000850
MSTRG.393.13	ALDBGALT0000000850
MSTRG.392.7	ALDBGALT0000000850
MSTRG.423.1	ALDBGALT0000000851
MSTRG.574.1	ALDBGALT0000000928
MSTRG.1053.2	ALDBGALT0000001033
MSTRG.1192.1	ALDBGALT0000001063
MSTRG.1192.2	ALDBGALT0000001063
MSTRG.1192.3	ALDBGALT0000001063
MSTRG.1192.4	ALDBGALT0000001063
MSTRG.1363.1	ALDBGALT0000001083
MSTRG.1474.1	ALDBGALT0000001129
MSTRG.1503.1	ALDBGALT0000001136
MSTRG.1565.2	ALDBGALT0000001165
MSTRG.1609.1	ALDBGALT0000001178
MSTRG.1631.1	ALDBGALT0000001189
MSTRG.1753.1	ALDBGALT0000001232
MSTRG.1782.1	ALDBGALT0000001240
MSTRG.1916.1	ALDBGALT0000001280
MSTRG.1916.2	ALDBGALT0000001281
MSTRG.1961.1	ALDBGALT0000001301
MSTRG.2034.1	ALDBGALT0000001320
MSTRG.2034.2	ALDBGALT0000001320
MSTRG.2074.1	ALDBGALT0000001336
MSTRG.2104.1	ALDBGALT0000001339
MSTRG.2160.1	ALDBGALT0000001352
MSTRG.2275.1	ALDBGALT0000001379
MSTRG.2275.2	ALDBGALT0000001379
MSTRG.2433.1	ALDBGALT0000001423
MSTRG.2433.2	ALDBGALT0000001423
MSTRG.2433.3	ALDBGALT0000001423
MSTRG.2455.2	ALDBGALT0000001428
MSTRG.2461.1	ALDBGALT0000001429
MSTRG.2570.1	ALDBGALT0000001450
MSTRG.2570.2	ALDBGALT0000001450
MSTRG.2571.1	ALDBGALT0000001450
MSTRG.16186.1	ALDBGALT0000001450
MSTRG.16186.3	ALDBGALT0000001450
MSTRG.2684.1	ALDBGALT0000001489
MSTRG.2706.2	ALDBGALT0000001489
MSTRG.2706.3	ALDBGALT0000001489
MSTRG.2736.1	ALDBGALT0000001496
MSTRG.2865.1	ALDBGALT0000001516
MSTRG.2865.2	ALDBGALT0000001516
MSTRG.2865.4	ALDBGALT0000001516
MSTRG.2865.6	ALDBGALT0000001516
MSTRG.11197.1	ALDBGALT0000001588
MSTRG.11203.1	ALDBGALT0000001591
MSTRG.11325.1	ALDBGALT0000001643
MSTRG.10933.1	ALDBGALT0000001653
MSTRG.11125.2	ALDBGALT0000001681
MSTRG.11125.3	ALDBGALT0000001681
MSTRG.11125.4	ALDBGALT0000001681
MSTRG.11235.1	ALDBGALT0000001704
MSTRG.11324.2	ALDBGALT0000001738
MSTRG.11324.1	ALDBGALT0000001739
MSTRG.11377.1	ALDBGALT0000001744
MSTRG.11724.1	ALDBGALT0000001836
MSTRG.11543.1	ALDBGALT0000001869
MSTRG.11568.1	ALDBGALT0000001879
MSTRG.11617.6	ALDBGALT0000001895
MSTRG.11630.1	ALDBGALT0000001906
MSTRG.11687.1	ALDBGALT0000001921
MSTRG.11699.1	ALDBGALT0000001925
MSTRG.11832.2	ALDBGALT0000001958
MSTRG.11995.1	ALDBGALT0000001975
MSTRG.11921.1	ALDBGALT0000001994
MSTRG.12130.1	ALDBGALT0000002012
MSTRG.12176.1	ALDBGALT0000002030
MSTRG.12199.6	ALDBGALT0000002034
MSTRG.12206.1	ALDBGALT0000002035
MSTRG.11893.1	ALDBGALT0000002069
MSTRG.11916.2	ALDBGALT0000002070
MSTRG.11916.4	ALDBGALT0000002072
MSTRG.12167.1	ALDBGALT0000002107
MSTRG.12187.1	ALDBGALT0000002123
MSTRG.12390.1	ALDBGALT0000002159
MSTRG.12260.1	ALDBGALT0000002239
MSTRG.12291.12	ALDBGALT0000002253
MSTRG.12311.1	ALDBGALT0000002261
MSTRG.12762.1	ALDBGALT0000002354
MSTRG.12762.2	ALDBGALT0000002355
MSTRG.12762.3	ALDBGALT0000002356
MSTRG.12892.1	ALDBGALT0000002383
MSTRG.12939.21	ALDBGALT0000002390
MSTRG.12965.1	ALDBGALT0000002390
MSTRG.12589.1	ALDBGALT0000002399
MSTRG.12622.1	ALDBGALT0000002422
MSTRG.12652.4	ALDBGALT0000002436
MSTRG.12652.1	ALDBGALT0000002438
MSTRG.12652.3	ALDBGALT0000002440
MSTRG.12652.6	ALDBGALT0000002440
MSTRG.12745.1	ALDBGALT0000002452
MSTRG.12745.2	ALDBGALT0000002452
MSTRG.12745.3	ALDBGALT0000002452
MSTRG.12749.1	ALDBGALT0000002453
MSTRG.12749.2	ALDBGALT0000002455
MSTRG.12749.3	ALDBGALT0000002455
MSTRG.12876.1	ALDBGALT0000002485
MSTRG.12876.3	ALDBGALT0000002485
MSTRG.13310.1	ALDBGALT0000002527
MSTRG.13322.1	ALDBGALT0000002542
MSTRG.13014.2	ALDBGALT0000002560
MSTRG.13014.1	ALDBGALT0000002561
MSTRG.13323.1	ALDBGALT0000002602
MSTRG.13359.1	ALDBGALT0000002608
MSTRG.13355.1	ALDBGALT0000002610
MSTRG.13365.1	ALDBGALT0000002618
MSTRG.13644.1	ALDBGALT0000002659
MSTRG.13665.1	ALDBGALT0000002662
MSTRG.13468.92	ALDBGALT0000002693
MSTRG.13468.121	ALDBGALT0000002695
MSTRG.13468.123	ALDBGALT0000002695
MSTRG.13624.6	ALDBGALT0000002724
MSTRG.13624.4	ALDBGALT0000002725
MSTRG.13624.1	ALDBGALT0000002727
MSTRG.13624.2	ALDBGALT0000002727
MSTRG.13624.5	ALDBGALT0000002727
MSTRG.13624.3	ALDBGALT0000002728
MSTRG.13701.4	ALDBGALT0000002739
MSTRG.13701.3	ALDBGALT0000002739
MSTRG.13794.1	ALDBGALT0000002750
MSTRG.14100.1	ALDBGALT0000002838
MSTRG.14098.4	ALDBGALT0000002838
MSTRG.14102.1	ALDBGALT0000002838
MSTRG.14114.1	ALDBGALT0000002840
MSTRG.14195.2	ALDBGALT0000002855
MSTRG.14301.1	ALDBGALT0000002862
MSTRG.2924.5	ALDBGALT0000002938
MSTRG.2948.1	ALDBGALT0000002950
MSTRG.2954.1	ALDBGALT0000002952
MSTRG.2954.2	ALDBGALT0000002954
MSTRG.2955.1	ALDBGALT0000002957
MSTRG.3048.1	ALDBGALT0000002978
MSTRG.3065.2	ALDBGALT0000002987
MSTRG.3123.2	ALDBGALT0000003012
MSTRG.3209.6	ALDBGALT0000003032
MSTRG.3315.1	ALDBGALT0000003064
MSTRG.3415.1	ALDBGALT0000003094
MSTRG.3444.1	ALDBGALT0000003105
MSTRG.3452.2	ALDBGALT0000003107
MSTRG.3570.2	ALDBGALT0000003124
MSTRG.3578.1	ALDBGALT0000003129
MSTRG.3578.2	ALDBGALT0000003129
MSTRG.3573.2	ALDBGALT0000003129
MSTRG.3649.9	ALDBGALT0000003149
MSTRG.3674.1	ALDBGALT0000003167
MSTRG.3685.1	ALDBGALT0000003171
MSTRG.3694.1	ALDBGALT0000003173
MSTRG.3778.1	ALDBGALT0000003201
MSTRG.4022.1	ALDBGALT0000003276
MSTRG.4131.1	ALDBGALT0000003305
MSTRG.4216.1	ALDBGALT0000003329
MSTRG.4268.2	ALDBGALT0000003348
MSTRG.4372.1	ALDBGALT0000003386
MSTRG.4413.1	ALDBGALT0000003395
MSTRG.4421.1	ALDBGALT0000003397
MSTRG.4464.2	ALDBGALT0000003411
MSTRG.4507.1	ALDBGALT0000003435
MSTRG.4611.1	ALDBGALT0000003458
MSTRG.4628.1	ALDBGALT0000003462
MSTRG.4683.1	ALDBGALT0000003473
MSTRG.4687.1	ALDBGALT0000003477
MSTRG.4688.1	ALDBGALT0000003482
MSTRG.4688.2	ALDBGALT0000003483
MSTRG.4755.1	ALDBGALT0000003513
MSTRG.4757.1	ALDBGALT0000003516
MSTRG.2926.1	ALDBGALT0000003520
MSTRG.2947.1	ALDBGALT0000003527
MSTRG.2953.1	ALDBGALT0000003529
MSTRG.2982.1	ALDBGALT0000003542
MSTRG.3076.1	ALDBGALT0000003572
MSTRG.2359.1	ALDBGALT0000003603
MSTRG.3309.2	ALDBGALT0000003632
MSTRG.3309.3	ALDBGALT0000003632
MSTRG.3309.4	ALDBGALT0000003634
MSTRG.3309.5	ALDBGALT0000003634
MSTRG.3309.6	ALDBGALT0000003634
MSTRG.3309.7	ALDBGALT0000003635
MSTRG.3341.1	ALDBGALT0000003639
MSTRG.3352.1	ALDBGALT0000003644
MSTRG.3446.1	ALDBGALT0000003667
MSTRG.3652.1	ALDBGALT0000003711
MSTRG.3673.3	ALDBGALT0000003723
MSTRG.3673.4	ALDBGALT0000003723
MSTRG.3731.1	ALDBGALT0000003733
MSTRG.3758.1	ALDBGALT0000003751
MSTRG.3935.3	ALDBGALT0000003813
MSTRG.3935.2	ALDBGALT0000003814
MSTRG.3935.1	ALDBGALT0000003814
MSTRG.4033.1	ALDBGALT0000003838
MSTRG.4033.2	ALDBGALT0000003838
MSTRG.4037.1	ALDBGALT0000003840
MSTRG.4037.2	ALDBGALT0000003840
MSTRG.4054.2	ALDBGALT0000003842
MSTRG.4106.2	ALDBGALT0000003849
MSTRG.4106.1	ALDBGALT0000003850
MSTRG.4355.1	ALDBGALT0000003939
MSTRG.4426.1	ALDBGALT0000003964
MSTRG.4490.1	ALDBGALT0000003986
MSTRG.4500.2	ALDBGALT0000003989
MSTRG.4692.3	ALDBGALT0000004041
MSTRG.4692.1	ALDBGALT0000004043
MSTRG.4692.2	ALDBGALT0000004043
MSTRG.4692.4	ALDBGALT0000004044
MSTRG.4708.2	ALDBGALT0000004060
MSTRG.4759.1	ALDBGALT0000004075
MSTRG.14509.1	ALDBGALT0000004080
MSTRG.14511.1	ALDBGALT0000004080
MSTRG.14593.1	ALDBGALT0000004121
MSTRG.14650.2	ALDBGALT0000004139
MSTRG.14763.1	ALDBGALT0000004155
MSTRG.14778.6	ALDBGALT0000004160
MSTRG.14778.7	ALDBGALT0000004160
MSTRG.14501.1	ALDBGALT0000004176
MSTRG.14576.1	ALDBGALT0000004204
MSTRG.14576.2	ALDBGALT0000004204
MSTRG.14576.3	ALDBGALT0000004204
MSTRG.14730.1	ALDBGALT0000004218
MSTRG.14768.1	ALDBGALT0000004233
MSTRG.14872.4	ALDBGALT0000004302
MSTRG.15047.1	ALDBGALT0000004331
MSTRG.14997.1	ALDBGALT0000004335
MSTRG.14998.1	ALDBGALT0000004336
MSTRG.15002.1	ALDBGALT0000004339
MSTRG.15128.14	ALDBGALT0000004372
MSTRG.15192.1	ALDBGALT0000004383
MSTRG.15194.1	ALDBGALT0000004385
MSTRG.15229.1	ALDBGALT0000004393
MSTRG.15195.1	ALDBGALT0000004425
MSTRG.15201.1	ALDBGALT0000004429
MSTRG.15264.2	ALDBGALT0000004451
MSTRG.15330.1	ALDBGALT0000004460
MSTRG.15384.1	ALDBGALT0000004462
MSTRG.15415.1	ALDBGALT0000004470
MSTRG.15449.1	ALDBGALT0000004481
MSTRG.15568.8	ALDBGALT0000004536
MSTRG.15568.9	ALDBGALT0000004536
MSTRG.15572.1	ALDBGALT0000004538
MSTRG.15566.34	ALDBGALT0000004538
MSTRG.15596.1	ALDBGALT0000004549
MSTRG.15578.1	ALDBGALT0000004562
MSTRG.15667.1	ALDBGALT0000004585
MSTRG.15804.2	ALDBGALT0000004593
MSTRG.15895.3	ALDBGALT0000004648
MSTRG.16069.1	ALDBGALT0000004665
MSTRG.16061.1	ALDBGALT0000004666
MSTRG.16839.1	ALDBGALT0000004671
MSTRG.16354.2	ALDBGALT0000004725
MSTRG.16354.1	ALDBGALT0000004726
MSTRG.16354.3	ALDBGALT0000004729
MSTRG.4961.1	ALDBGALT0000004841
MSTRG.4976.1	ALDBGALT0000004845
MSTRG.5022.1	ALDBGALT0000004869
MSTRG.5111.1	ALDBGALT0000004884
MSTRG.5268.1	ALDBGALT0000004931
MSTRG.5268.2	ALDBGALT0000004932
MSTRG.5499.2	ALDBGALT0000004985
MSTRG.5513.1	ALDBGALT0000004991
MSTRG.5514.3	ALDBGALT0000004991
MSTRG.5608.2	ALDBGALT0000005016
MSTRG.5628.1	ALDBGALT0000005018
MSTRG.5628.4	ALDBGALT0000005018
MSTRG.5628.3	ALDBGALT0000005020
MSTRG.5628.2	ALDBGALT0000005020
MSTRG.5734.2	ALDBGALT0000005052
MSTRG.5910.1	ALDBGALT0000005112
MSTRG.5954.1	ALDBGALT0000005129
MSTRG.6012.1	ALDBGALT0000005151
MSTRG.6023.1	ALDBGALT0000005162
MSTRG.6053.1	ALDBGALT0000005174
MSTRG.6044.2	ALDBGALT0000005187
MSTRG.6077.1	ALDBGALT0000005193
MSTRG.6077.2	ALDBGALT0000005193
MSTRG.6283.1	ALDBGALT0000005230
MSTRG.6285.1	ALDBGALT0000005231
MSTRG.4951.7	ALDBGALT0000005269
MSTRG.4951.4	ALDBGALT0000005270
MSTRG.4951.5	ALDBGALT0000005270
MSTRG.4951.6	ALDBGALT0000005270
MSTRG.4951.8	ALDBGALT0000005271
MSTRG.5170.1	ALDBGALT0000005335
MSTRG.5242.8	ALDBGALT0000005355
MSTRG.5267.1	ALDBGALT0000005367
MSTRG.5342.2	ALDBGALT0000005383
MSTRG.5409.1	ALDBGALT0000005403
MSTRG.5494.2	ALDBGALT0000005433
MSTRG.5497.2	ALDBGALT0000005434
MSTRG.5514.1	ALDBGALT0000005440
MSTRG.5514.2	ALDBGALT0000005441
MSTRG.5514.4	ALDBGALT0000005442
MSTRG.5619.1	ALDBGALT0000005475
MSTRG.5644.1	ALDBGALT0000005484
MSTRG.5758.1	ALDBGALT0000005514
MSTRG.5980.1	ALDBGALT0000005592
MSTRG.6037.1	ALDBGALT0000005630
MSTRG.6265.4	ALDBGALT0000005682
MSTRG.6265.2	ALDBGALT0000005682
MSTRG.6265.3	ALDBGALT0000005682
MSTRG.6265.6	ALDBGALT0000005683
MSTRG.6382.1	ALDBGALT0000005715
MSTRG.6568.1	ALDBGALT0000005782
MSTRG.6776.1	ALDBGALT0000005862
MSTRG.6815.3	ALDBGALT0000005877
MSTRG.6815.5	ALDBGALT0000005877
MSTRG.6918.1	ALDBGALT0000005911
MSTRG.6960.1	ALDBGALT0000005938
MSTRG.6960.2	ALDBGALT0000005939
MSTRG.6964.2	ALDBGALT0000005941
MSTRG.6964.1	ALDBGALT0000005942
MSTRG.7017.1	ALDBGALT0000005958
MSTRG.7017.4	ALDBGALT0000005958
MSTRG.7219.1	ALDBGALT0000006013
MSTRG.7219.2	ALDBGALT0000006013
MSTRG.7325.1	ALDBGALT0000006049
MSTRG.7335.1	ALDBGALT0000006055
MSTRG.7457.2	ALDBGALT0000006084
MSTRG.7543.1	ALDBGALT0000006106
MSTRG.6427.1	ALDBGALT0000006136
MSTRG.6433.1	ALDBGALT0000006142
MSTRG.6439.1	ALDBGALT0000006149
MSTRG.6440.1	ALDBGALT0000006152
MSTRG.6554.13	ALDBGALT0000006200
MSTRG.6568.2	ALDBGALT0000006205
MSTRG.6686.3	ALDBGALT0000006234
MSTRG.6688.3	ALDBGALT0000006234
MSTRG.6847.1	ALDBGALT0000006300
MSTRG.6879.1	ALDBGALT0000006305
MSTRG.6883.1	ALDBGALT0000006306
MSTRG.7001.1	ALDBGALT0000006334
MSTRG.7072.3	ALDBGALT0000006348
MSTRG.7072.4	ALDBGALT0000006348
MSTRG.7072.5	ALDBGALT0000006349
MSTRG.7072.1	ALDBGALT0000006350
MSTRG.7150.1	ALDBGALT0000006372
MSTRG.7178.1	ALDBGALT0000006385
MSTRG.7202.2	ALDBGALT0000006388
MSTRG.7202.1	ALDBGALT0000006389
MSTRG.7418.1	ALDBGALT0000006442
MSTRG.7418.2	ALDBGALT0000006443
MSTRG.7547.1	ALDBGALT0000006490
MSTRG.7547.4	ALDBGALT0000006491
MSTRG.7667.1	ALDBGALT0000006502
MSTRG.8178.1	ALDBGALT0000006611
MSTRG.8178.2	ALDBGALT0000006612
MSTRG.8198.1	ALDBGALT0000006634
MSTRG.8234.1	ALDBGALT0000006646
MSTRG.8505.1	ALDBGALT0000006719
MSTRG.8543.1	ALDBGALT0000006729
MSTRG.8586.1	ALDBGALT0000006745
MSTRG.8620.1	ALDBGALT0000006749
MSTRG.8591.1	ALDBGALT0000006754
MSTRG.8663.1	ALDBGALT0000006762
MSTRG.8668.1	ALDBGALT0000006771
MSTRG.8668.2	ALDBGALT0000006771
MSTRG.7857.1	ALDBGALT0000006821
MSTRG.7986.2	ALDBGALT0000006850
MSTRG.7993.1	ALDBGALT0000006857
MSTRG.7993.2	ALDBGALT0000006858
MSTRG.7997.1	ALDBGALT0000006862
MSTRG.7997.2	ALDBGALT0000006862
MSTRG.8093.1	ALDBGALT0000006880
MSTRG.8166.3	ALDBGALT0000006895
MSTRG.8300.1	ALDBGALT0000006944
MSTRG.8360.1	ALDBGALT0000006950
MSTRG.8374.2	ALDBGALT0000006954
MSTRG.8670.1	ALDBGALT0000007026
MSTRG.8689.1	ALDBGALT0000007035
MSTRG.8690.1	ALDBGALT0000007038
MSTRG.9157.1	ALDBGALT0000007168
MSTRG.9174.1	ALDBGALT0000007175
MSTRG.9181.1	ALDBGALT0000007177
MSTRG.8704.1	ALDBGALT0000007219
MSTRG.8719.1	ALDBGALT0000007222
MSTRG.8732.1	ALDBGALT0000007229
MSTRG.8782.1	ALDBGALT0000007241
MSTRG.8784.1	ALDBGALT0000007243
MSTRG.8816.2	ALDBGALT0000007254
MSTRG.8816.1	ALDBGALT0000007258
MSTRG.8862.3	ALDBGALT0000007264
MSTRG.17846.1	ALDBGALT0000007279
MSTRG.8967.1	ALDBGALT0000007292
MSTRG.8968.1	ALDBGALT0000007292
MSTRG.9117.1	ALDBGALT0000007336
MSTRG.9156.1	ALDBGALT0000007359
MSTRG.9156.2	ALDBGALT0000007359
MSTRG.9217.1	ALDBGALT0000007375
MSTRG.9555.3	ALDBGALT0000007452
MSTRG.9685.3	ALDBGALT0000007486
MSTRG.9782.1	ALDBGALT0000007524
MSTRG.9836.1	ALDBGALT0000007537
MSTRG.9836.2	ALDBGALT0000007537
MSTRG.9836.3	ALDBGALT0000007537
MSTRG.9836.4	ALDBGALT0000007537
MSTRG.9836.6	ALDBGALT0000007537
MSTRG.9836.7	ALDBGALT0000007537
MSTRG.9807.1	ALDBGALT0000007544
MSTRG.9846.1	ALDBGALT0000007566
MSTRG.9846.2	ALDBGALT0000007567
MSTRG.9364.1	ALDBGALT0000007598
MSTRG.9392.1	ALDBGALT0000007598
MSTRG.9354.1	ALDBGALT0000007631
MSTRG.9534.2	ALDBGALT0000007677
MSTRG.9741.2	ALDBGALT0000007718
MSTRG.9741.4	ALDBGALT0000007719
MSTRG.9741.3	ALDBGALT0000007720
MSTRG.10058.1	ALDBGALT0000007814
MSTRG.10294.2	ALDBGALT0000007863
MSTRG.10315.1	ALDBGALT0000007871
MSTRG.10315.4	ALDBGALT0000007871
MSTRG.9902.1	ALDBGALT0000007910
MSTRG.10142.7	ALDBGALT0000007955
MSTRG.10484.1	ALDBGALT0000008016
MSTRG.10501.1	ALDBGALT0000008024
MSTRG.10503.1	ALDBGALT0000008026
MSTRG.10675.1	ALDBGALT0000008090
MSTRG.10739.1	ALDBGALT0000008101
MSTRG.10778.1	ALDBGALT0000008111
MSTRG.10902.3	ALDBGALT0000008155
MSTRG.10467.2	ALDBGALT0000008159
MSTRG.10698.1	ALDBGALT0000008230
MSTRG.10741.1	ALDBGALT0000008244
MSTRG.10820.1	ALDBGALT0000008260
MSTRG.10900.1	ALDBGALT0000008320
MSTRG.10902.2	ALDBGALT0000008325
MSTRG.10902.1	ALDBGALT0000008326
MSTRG.17756.1	ALDBGALT0000008339
MSTRG.17773.1	ALDBGALT0000008347
MSTRG.16467.1	ALDBGALT0000008355
MSTRG.16659.1	ALDBGALT0000008402
MSTRG.16659.2	ALDBGALT0000008403
MSTRG.16737.2	ALDBGALT0000008426
MSTRG.16737.1	ALDBGALT0000008426
MSTRG.16749.1	ALDBGALT0000008431
MSTRG.16934.1	ALDBGALT0000008484
MSTRG.16978.1	ALDBGALT0000008496
MSTRG.17019.1	ALDBGALT0000008514
MSTRG.17194.1	ALDBGALT0000008567
MSTRG.17194.2	ALDBGALT0000008567
MSTRG.17194.4	ALDBGALT0000008567
MSTRG.17194.3	ALDBGALT0000008568
MSTRG.17205.1	ALDBGALT0000008576
MSTRG.17221.2	ALDBGALT0000008578
MSTRG.17221.1	ALDBGALT0000008578
MSTRG.17299.1	ALDBGALT0000008609
MSTRG.17401.1	ALDBGALT0000008635
MSTRG.17467.1	ALDBGALT0000008643
MSTRG.16438.1	ALDBGALT0000008665
MSTRG.16506.1	ALDBGALT0000008692
MSTRG.16509.1	ALDBGALT0000008694
MSTRG.16597.4	ALDBGALT0000008702
MSTRG.16597.3	ALDBGALT0000008703
MSTRG.16688.1	ALDBGALT0000008731
MSTRG.16678.1	ALDBGALT0000008732
MSTRG.16725.1	ALDBGALT0000008742
MSTRG.16725.2	ALDBGALT0000008742
MSTRG.16746.1	ALDBGALT0000008746
MSTRG.16962.1	ALDBGALT0000008798
MSTRG.16963.1	ALDBGALT0000008800
MSTRG.17075.1	ALDBGALT0000008827
MSTRG.17118.1	ALDBGALT0000008833
MSTRG.2196.6	ALDBGALT0000008842
MSTRG.2196.7	ALDBGALT0000008842
MSTRG.17196.1	ALDBGALT0000008848
