# Supplementary material for: Analyses of Long Non-Coding RNA and mRNA profiling using RNA sequencing in chicken testis with extreme sperm motility
Source: Sci Rep. 2017 Aug 22;7:9055. doi: 10.1038/s41598-017-08738-9 (PMC5567338; doi:10.1038/s41598-017-08738-9)
Supplement: Supplementary file 4 — Table S4 [file 41598_2017_8738_MOESM4_ESM.xls]

## Sheet: Sheet1
Analyses of Long Non-Coding RNA and mRNA profiling using RNA sequencing in chicken testis with extreme sperm motility Yifan Liu, Yanyan Sun, Yunlei Li, Hao Bai, Fuguang Xue, Songshan Xu, Hong Xu, Lei Shi, Ning Yang and Jilan Chen
Supplementary Table S4 Identified lncRNAs with sequence similarities with human or mouse.
LncRNA ID	Conserved lncRNA ID	Species
MSTRG.9029.1	ENST00000362219.2	HUMAN
MSTRG.9029.1	ENST00000300167.6	HUMAN
MSTRG.9029.2	ENST00000362219.2	HUMAN
MSTRG.9029.2	ENST00000300167.6	HUMAN
MSTRG.9616.4	ENST00000435692.6	HUMAN
MSTRG.9616.4	ENST00000628617.2	HUMAN
MSTRG.9616.4	ENST00000628042.2	HUMAN
MSTRG.9616.4	ENST00000609940.5	HUMAN
MSTRG.9616.4	ENST00000628613.2	HUMAN
MSTRG.11916.2	ENST00000360737.4	HUMAN
MSTRG.11916.2	ENST00000362116.3	HUMAN
MSTRG.11916.4	ENST00000360737.4	HUMAN
MSTRG.11916.4	ENST00000362116.3	HUMAN
MSTRG.14250.1	ENST00000577164.1	HUMAN
MSTRG.14250.1	ENST00000574016.5	HUMAN
MSTRG.14250.1	ENST00000573075.5	HUMAN
MSTRG.14250.1	ENST00000608913.5	HUMAN
MSTRG.14250.1	ENST00000609442.5	HUMAN
MSTRG.14250.2	ENST00000577164.1	HUMAN
MSTRG.14250.2	ENST00000574016.5	HUMAN
MSTRG.14250.2	ENST00000573075.5	HUMAN
MSTRG.14250.2	ENST00000608913.5	HUMAN
MSTRG.14250.2	ENST00000609442.5	HUMAN
MSTRG.14250.3	ENST00000577164.1	HUMAN
MSTRG.14250.3	ENST00000574016.5	HUMAN
MSTRG.14250.3	ENST00000573075.5	HUMAN
MSTRG.14250.3	ENST00000608913.5	HUMAN
MSTRG.14250.3	ENST00000609442.5	HUMAN
MSTRG.17299.1	ENST00000505694.1	HUMAN
MSTRG.4372.1	ENSMUST00000193120.1	MOUSE
MSTRG.4708.2	ENSMUST00000175699.1	MOUSE
MSTRG.5513.1	ENSMUST00000180529.1	MOUSE
MSTRG.5513.1	ENSMUST00000181073.7	MOUSE
MSTRG.9029.1	ENSMUST00000130771.1	MOUSE
MSTRG.9029.2	ENSMUST00000130771.1	MOUSE
MSTRG.10256.1	ENSMUST00000165827.1	MOUSE
MSTRG.10256.1	ENSMUST00000181170.1	MOUSE
MSTRG.14250.1	ENSMUST00000134345.1	MOUSE
MSTRG.14250.1	ENSMUST00000149940.1	MOUSE
MSTRG.14250.2	ENSMUST00000134345.1	MOUSE
MSTRG.14250.2	ENSMUST00000149940.1	MOUSE
MSTRG.14250.3	ENSMUST00000134345.1	MOUSE
MSTRG.14250.3	ENSMUST00000149940.1	MOUSE
