# Supplementary material for: Analyses of Long Non-Coding RNA and mRNA profiling using RNA sequencing in chicken testis with extreme sperm motility
Source: Sci Rep. 2017 Aug 22;7:9055. doi: 10.1038/s41598-017-08738-9 (PMC5567338; doi:10.1038/s41598-017-08738-9)
Supplement: Supplementary file 5 — Table S5 [file 41598_2017_8738_MOESM5_ESM.xls]

## Sheet: sheet1
Analyses of Long Non-Coding RNA and mRNA profiling using RNA sequencing in chicken testis with extreme sperm motility Yifan Liu, Yanyan Sun, Yunlei Li, Hao Bai, Fuguang Xue, Songshan Xu, Hong Xu, Lei Shi, Ning Yang and Jilan Chen
Supplementary Table S5 Nearest neighboring genes of identified lncRNAs in chicken testis.
LncRNA ID	LncRNA type	Gene ID	Gene symbol	Location	Gene ID	Gene symbol	Location
MSTRG.50	linc RNA	XM_004937384.1	SHANK3	upstream	XM_004937385.1	LOC101749001	downstream
MSTRG.145	linc RNA	XM_417288.4	UPF2	upstream	XM_004937486.1	DHTKD1	downstream
MSTRG.179	linc RNA	XM_004937492.1	LOC101750530	upstream	XM_004937494.1	HSPA14	downstream
MSTRG.169	linc RNA	XM_004937500.1	GRM3	upstream
MSTRG.209	linc RNA	XM_001231902.3	RSBN1L	upstream	XM_415970.4	PTPN12	downstream
MSTRG.235	linc RNA	XM_004934743.1	SRPK2	upstream	XM_004934745.1	LOC101752215	downstream
MSTRG.241	linc RNA	XM_425420.3	CDHR3	upstream	NM_001199458.1	SYPL1	downstream
MSTRG.243	linc RNA	NM_001199458.1	SYPL1	upstream	NM_001030728.1	NAMPT	downstream
MSTRG.248	linc RNA	XM_004934776.1	CCDC71L	upstream	NM_001199538.1	PIK3CG	downstream
MSTRG.323	linc RNA	NM_001081699.1	GPR37	upstream
MSTRG.336	linc RNA	XM_001233530.3	SLC13A1	upstream
MSTRG.341	linc RNA	XM_003640347.2	FEZF1	upstream	XM_416001.4	AASS	downstream
MSTRG.356	linc RNA	NM_001098539.1	CTTNBP2	upstream	NM_001105666.1	CFTR	downstream
MSTRG.363	linc RNA	XM_004937540.1	WNT2	upstream
MSTRG.400	linc RNA	NM_205266.1	NRCAM	upstream
MSTRG.423	linc RNA	NM_001276354.1	DBX2	upstream	XM_004937550.1	ANO6	downstream
MSTRG.428	linc RNA	NM_001195570.2	SCAF11	upstream	NM_001199603.1	SLC38A1	downstream
MSTRG.432	linc RNA	NM_001030741.1	SLC38A2	upstream	NM_001199549.1	SLC38A4	downstream
MSTRG.444	linc RNA	XM_004937555.1	LOC101749928	upstream
MSTRG.451	linc RNA	NM_001199605.1	MON2	upstream	XM_004937558.1	PPM1H	downstream
MSTRG.474	linc RNA	XM_425437.3	GRIP1	upstream	XM_416078.4	CAND1	downstream
MSTRG.479	linc RNA	XM_416078.4	CAND1	upstream	NM_001031480.1	DYRK2	downstream
MSTRG.481	linc RNA	NM_001031480.1	DYRK2	upstream
MSTRG.503	linc RNA	XM_003640356.2	MYRFL	upstream	NM_001012808.1	CNOT2	downstream
MSTRG.529	linc RNA	XM_004937580.1	NAP1L1	upstream	XM_416107.4	BBS10	downstream
MSTRG.574	linc RNA	NM_001030747.2	DCN	upstream
MSTRG.620	linc RNA	XM_004937653.1	LOC101747799	upstream
MSTRG.769	linc RNA	NM_001006240.1	TAB1	upstream	NM_001252278.1	SYNGR1	downstream
MSTRG.809	linc RNA	XM_004937746.1	MFNG	upstream	XM_004937749.1	ELFN2	downstream
MSTRG.1004	linc RNA	NM_001006247.2	STRAP	upstream	NM_001006248.1	DERA	downstream
MSTRG.1053	linc RNA	NM_001256162.1	KRAS	upstream	XM_004938048.1	LOC101750630	downstream
MSTRG.1063	linc RNA	XM_416437.4	RASSF8	upstream	XM_004938049.1	BHLHE41	downstream
MSTRG.1086	linc RNA	NM_001012539.1	ARFGAP3	upstream
MSTRG.1108	linc RNA	NM_001029980.1	PRR5	upstream	NM_001204389.1	ARHGAP8	downstream
MSTRG.1110	linc RNA	XM_004938038.1	PHF21B	upstream
MSTRG.1163	linc RNA	NM_205338.2	PTHLH	upstream	XM_004938062.1	CCDC91	downstream
MSTRG.1202	linc RNA	NM_001146142.1	NANOG	upstream	NM_001243222.1	AICDA	downstream
MSTRG.1247	linc RNA	NM_001080862.1	NCAPD2	upstream	NM_001193616.1	CNP1	downstream
MSTRG.1286	linc RNA	XM_004938144.1	LOC101749182	upstream	XM_004938140.1	KEL	downstream
MSTRG.1295	linc RNA	NM_205406.1	CSDA	upstream	NM_001278131.1	SYCE3	downstream
MSTRG.1299	linc RNA	XM_001231887.3	GABARAPL1	upstream	XM_004938150.1	C1H12ORF59	downstream
MSTRG.1363	linc RNA	XM_004938200.1	IGSF11	upstream
MSTRG.1380	linc RNA	XM_425527.4	GAP43	upstream
MSTRG.1474	linc RNA	NM_001278073.1	SH2D1B	upstream	XM_416627.3	TRAT1	downstream
MSTRG.1536	linc RNA	XM_004938329.1	CD101	upstream	XM_416662.4	IGSF3	downstream
MSTRG.1541	linc RNA	NM_001012542.1	POGLUT1	upstream	XM_004938330.1	BCL9	downstream
MSTRG.1631	linc RNA	XM_004938376.1	C21ORF7	upstream	XM_004938377.1	BACH1	downstream
MSTRG.1707	linc RNA	NM_205312.1	ETS2	upstream	NM_001012543.1	PSMG1	downstream
MSTRG.1762	linc RNA	XM_416762.4	KDM6A	upstream	NM_001276363.1	FUNDC1	downstream
MSTRG.1782	linc RNA	XM_416773.4	USP9X	upstream	XM_416776.3	MED14	downstream
MSTRG.1843	linc RNA	XM_004934647.1	LOC101749197	upstream
MSTRG.1859	linc RNA	XM_004934654.1	ZFX	upstream	NM_001006260.1	EIF2S3	downstream
MSTRG.1871	linc RNA	XM_425565.4	PTCHD1	upstream	XM_004934720.1	LOC101751366	downstream
MSTRG.1876	linc RNA	NM_001030803.1	SMS	upstream	XM_425566.4	MBTPS2	downstream
MSTRG.1894	linc RNA	XM_425571.3	CDKL5	upstream	XM_004934689.1	SCML2	downstream
MSTRG.1916	linc RNA	XM_416815.4	NHS	upstream
MSTRG.1961	linc RNA	NM_001001315.1	TMSB4X	upstream	NM_001011688.2	TLR7	downstream
MSTRG.1981	linc RNA	NM_204129.1	MID1	upstream	XM_425575.4	CLCN4	downstream
MSTRG.1993	linc RNA	XM_004938413.1	LOC101749892	upstream	NM_001130740.1	PNPLA4	downstream
MSTRG.2031	linc RNA	NM_001008680.1	RP2	upstream	XM_416872.4	SLC9A7	downstream
MSTRG.2034	linc RNA	XM_416872.4	SLC9A7	upstream	XM_004938465.1	TUBGCP5	downstream
MSTRG.2045	linc RNA	XM_004938470.1	GABRA5	upstream	NM_205346.3	GABRB3	downstream
MSTRG.2059	linc RNA	XM_004938486.1	INPP4A	upstream	XM_001232441.3	COA5	downstream
MSTRG.2074	linc RNA	XM_416912.4	RFX8	upstream	XM_416913.4	MAP4K4	downstream
MSTRG.2160	linc RNA	XM_416950.4	MYO16	upstream
MSTRG.2218	linc RNA	XM_004938554.1	LOC101751168	upstream	XM_003640537.2	LOC100859731	downstream
MSTRG.2256	linc RNA	XM_003640541.2	GPR18	upstream
MSTRG.2249	linc RNA	XM_004938579.1	IPO5	upstream
MSTRG.2261	linc RNA	XM_001233103.2	RAP2A	upstream
MSTRG.2268	linc RNA	XM_003640546.2	HS6ST3	upstream	NM_001252099.1	UGGT2	downstream
MSTRG.2275	linc RNA	NM_001030819.1	ABCC4	upstream
MSTRG.2306	linc RNA	NM_001030820.1	NDFIP2	upstream	XM_004938609.1	RBM26	downstream
MSTRG.2355	linc RNA	XM_004934722.1	KLHL1	upstream
MSTRG.2389	linc RNA	XM_417029.4	C1H13ORF15	upstream	XM_425624.4	KIAA0564	downstream
MSTRG.2429	linc RNA	NM_001193575.1	KPNA3	upstream	NM_001006273.1	SPRYD7	downstream
MSTRG.2433	linc RNA	XM_417068.3	KCNRG	upstream
MSTRG.2467	linc RNA	XM_001233772.3	DHRS12	upstream	XM_004938725.1	ATP7B	downstream
MSTRG.2559	linc RNA	XM_004938778.1	GPR12	upstream	XM_004938779.1	WASF3	downstream
MSTRG.2614	linc RNA	XM_417164.3	SLC35F2	upstream	XM_004938825.1	SLN	downstream
MSTRG.2644	linc RNA	NM_001197236.1	ANGPTL5	upstream	XM_004938951.1	LOC101751046	downstream
MSTRG.2645	linc RNA	XM_004938951.1	LOC101751046	upstream
MSTRG.2652	linc RNA	XM_417185.4	ARHGAP42	upstream	NM_204612.1	CNTN5	downstream
MSTRG.2681	linc RNA	XM_004938878.1	SLC36A4	upstream	XM_417201.3	MTNR1B	downstream
MSTRG.2684	linc RNA	XM_417201.3	MTNR1B	upstream	NM_001111323.1	FAT3	downstream
MSTRG.2753	linc RNA	XM_423671.4	PICALM	upstream	NM_001031376.1	EED	downstream
MSTRG.2736	linc RNA	XM_004938927.1	LOC101747503	upstream
MSTRG.2780	linc RNA	XM_425679.4	PRKRIR	upstream	NM_204784.1	WNT11	downstream
MSTRG.2781	linc RNA	NM_204784.1	WNT11	upstream	NM_001030839.1	UVRAG	downstream
MSTRG.2795	linc RNA	NM_001190925.1	NUMA1	upstream
MSTRG.2837	linc RNA	XM_003640623.2	ARHGEF17	upstream
MSTRG.10933	linc RNA	XM_413725.3	SHF	upstream	XM_004943609.1	SLC28A2	downstream
MSTRG.10966	linc RNA	XM_004943639.1	MYO9A	upstream	XM_413710.4	SENP8	downstream
MSTRG.10972	linc RNA	XM_004943657.1	NEO1	upstream	XM_004943660.1	HCN4	downstream
MSTRG.11018	linc RNA	NM_001079715.1	MAN2C1	upstream	XM_004943705.1	SIN3A	downstream
MSTRG.11034	linc RNA	NM_204415.1	CHRNA5	upstream
MSTRG.11050	linc RNA	NM_001030546.1	LACTB	upstream
MSTRG.11063	linc RNA	XM_004943750.1	RORA	upstream
MSTRG.11065	linc RNA	XM_004943754.1	FOXB1	upstream	XM_413765.4	BNIP2	downstream
MSTRG.11121	linc RNA	NM_205375.3	TCF12	upstream	XM_004943782.1	ZNF280D	downstream
MSTRG.11138	linc RNA	XM_003641847.2	DMXL2	upstream	XM_001231858.3	SEMA6D	downstream
MSTRG.11141	linc RNA	XM_001231858.3	SEMA6D	upstream	NM_001038497.2	SLC24A5	downstream
MSTRG.11197	linc RNA	XM_004943837.1	ARNT2	upstream	NM_001277473.1	FAH	downstream
MSTRG.11219	linc RNA	XM_004943851.1	AEN	upstream	XM_004943849.1	LOC101751360	downstream
MSTRG.11228	linc RNA	NM_205169.1	NTRK3	upstream
MSTRG.11235	linc RNA	XM_004943861.1	SV2B	upstream	XM_413876.4	SLCO3A1	downstream
MSTRG.11270	linc RNA	XM_004943865.1	FAM169B	upstream
MSTRG.11324	linc RNA	NM_001030554.1	KIF23	upstream
MSTRG.11332	linc RNA	NM_001012772.1	CTDSPL2	upstream	NM_001030556.1	CASC4	downstream
MSTRG.11334	linc RNA	NM_001030556.1	CASC4	upstream
MSTRG.11352	linc RNA	XM_004943942.1	LOC101750028	upstream	XM_413947.4	ANKRD34C	downstream
MSTRG.11439	linc RNA	XM_004944152.1	THAP11	upstream	XM_414022.4	EDC4	downstream
MSTRG.11523	linc RNA	XM_004944162.1	LOC101750299	upstream	NM_001030566.1	ESRP2	downstream
MSTRG.11543	linc RNA	XM_004944181.1	IRX5	upstream
MSTRG.11568	linc RNA	XM_004944190.1	NETO2	upstream	NM_001005841.1	DNAJA2	downstream
MSTRG.11623	linc RNA	NM_001277595.1	C11H19ORF40	upstream	XM_414133.4	RHPN2	downstream
MSTRG.11630	linc RNA	XM_004944231.1	LOC100857873	upstream	NM_206859.1	CEBPG	downstream
MSTRG.11669	linc RNA	NM_001100289.1	CDH8	upstream
MSTRG.11687	linc RNA	XM_428110.4	GAN	upstream	XM_423491.4	CMIP	downstream
MSTRG.11724	linc RNA	XM_414185.4	MTHFSD	upstream	XM_414186.4	FOXF1	downstream
MSTRG.11739	linc RNA	NM_001030579.1	SLC7A5	upstream	XM_414195.4	CA5B	downstream
MSTRG.11796	linc RNA	XM_004944376.1	POC1A	upstream
MSTRG.11995	linc RNA	XM_426756.4	SLC38A3	upstream	XM_423897.4	SEMA3B	downstream
MSTRG.11892	linc RNA	XM_004944512.1	TAMM41	upstream	XM_003641989.2	SYN2	downstream
MSTRG.11900	linc RNA	NM_001277141.1	HDAC11	upstream
MSTRG.11916	linc RNA	NM_204292.1	WNT7A	upstream	XM_004944547.1	PTPDC1	downstream
MSTRG.11921	linc RNA	NM_204193.1	BARX1	upstream
MSTRG.11929	linc RNA	XM_414330.4	SUSD3	upstream	XM_414331.4	FGD3	downstream
MSTRG.12007	linc RNA	XM_414338.4	CACNA2D3	upstream	NM_204887.1	WNT5A	downstream
MSTRG.12037	linc RNA	XM_414356.4	UQCRC1	upstream
MSTRG.12090	linc RNA	XM_003642010.2	LOC416036	upstream	NM_001113759.1	CHCHD4	downstream
MSTRG.12146	linc RNA	XM_004944661.1	PSMD6	upstream	XM_001234703.3	PRICKLE2	downstream
MSTRG.12167	linc RNA	XM_004944697.1	CHL1	upstream
MSTRG.12176	linc RNA	NM_001277144.1	BHLHE40	upstream	XM_414440.4	ARL8B	downstream
MSTRG.12206	linc RNA	XM_414456.4	TMCC1	upstream	NM_001030383.2	TRH	downstream
MSTRG.12291	linc RNA	XM_004944798.1	LOC416169	upstream
MSTRG.12311	linc RNA	XM_004944816.1	ADRA1B	upstream
MSTRG.12507	linc RNA	NM_001277806.1	SEPT8	upstream	XM_004945018.1	LOC100858026	downstream
MSTRG.12568	linc RNA	XM_004945083.1	BFAR	upstream	NM_001184757.1	PLA2G10	downstream
MSTRG.12592	linc RNA	NM_001277529.1	BAIAP2L1	upstream	XM_414750.4	NPTX2	downstream
MSTRG.12634	linc RNA	XM_414782.4	CYP3A4	upstream	NM_001001751.2	CYP3A7	downstream
MSTRG.12652	linc RNA	XM_004945166.1	KPNA7	upstream	NM_001079495.2	ARPC1A	downstream
MSTRG.12726	linc RNA	NM_001277164.1	RPS2	upstream	NM_001006166.1	TBL3	downstream
MSTRG.12745	linc RNA	XM_001234374.3	C14H7ORF62	upstream	XM_004945257.1	ARHGAP17	downstream
MSTRG.12749	linc RNA	NM_204660.1	CACNG3	upstream	XM_414870.3	RBBP6	downstream
MSTRG.12762	linc RNA	XM_425248.4	HS3ST4	upstream	XM_004945277.1	KDM8	downstream
MSTRG.12828	linc RNA	XM_003642109.2	TMEM186	upstream
MSTRG.12835	linc RNA	NM_204944.2	AXIN1	upstream	NM_204944.2	AXIN1	downstream
MSTRG.12902	linc RNA	XM_004945397.1	LOC101750139	upstream	XM_414725.4	XPO6	downstream
MSTRG.12892	linc RNA	XM_414704.4	SOLH	upstream	XM_414703.4	C14H16orf11	downstream
MSTRG.12939	linc RNA	XM_004945437.1	LOC770114	upstream
MSTRG.12944	linc RNA	NM_001080866.1	RHOT2	upstream
MSTRG.12962	linc RNA	XM_001233774.3	VRK3	upstream	XM_424591.4	MAPK8IP3	downstream
MSTRG.13006	linc RNA	NM_001277484.1	HIC2	upstream	NM_001006180.1	UBE2L3	downstream
MSTRG.13008	linc RNA	XM_004945483.1	YDJC	upstream	XM_001232857.3	SDF2L1	downstream
MSTRG.13014	linc RNA	NM_204150.1	MAPK1	upstream	XM_415068.4	YPEL1	downstream
MSTRG.13122	linc RNA	NM_001252309.1	IFT81	upstream	XM_001235162.3	P2RX7	downstream
MSTRG.13141	linc RNA	XM_004945575.1	PPTC7	upstream	XM_004945580.1	TCTN1	downstream
MSTRG.13155	linc RNA	XM_004945610.1	LOC425507	upstream
MSTRG.13162	linc RNA	XM_004945617.1	SSH1	upstream	XM_415186.4	SVOP	downstream
MSTRG.13299	linc RNA	NM_001032362.1	DRG1	upstream	XM_004934376.1	PATZ1	downstream
MSTRG.13305	linc RNA	NM_001030668.2	HNF1A	upstream	XM_004934379.1	SPPL3	downstream
MSTRG.13310	linc RNA	XM_415264.4	MLEC	upstream	XM_004934389.1	CABP1	downstream
MSTRG.13355	linc RNA	XM_004934487.1	LOC101749605	upstream	XM_415317.3	MED13L	downstream
MSTRG.13365	linc RNA	NM_204173.1	TBX5	upstream	NM_001039268.2	RBM19	downstream
MSTRG.13523	linc RNA	XM_427028.4	DFNB31	upstream	NM_001277677.1	ATP6V1G1	downstream
MSTRG.13583	linc RNA	XM_004945830.1	DNM1	upstream	XM_415500.4	CIZ1	downstream
MSTRG.13624	linc RNA	XM_004945873.1	FNBP1	upstream	NM_001030686.1	GPR107	downstream
MSTRG.13630	linc RNA	XM_004945901.1	RAPGEF1	upstream	NM_001277275.1	MED27	downstream
MSTRG.13644	linc RNA	XM_004945926.1	RALGDS	upstream	NM_001030683.1	GBGT1	downstream
MSTRG.13664	linc RNA	NM_001006198.1	WDR5	upstream
MSTRG.13683	linc RNA	XM_004945966.1	EGFL7	upstream	XM_004945970.1	NOTCH1	downstream
MSTRG.13794	linc RNA	NM_001030699.1	FAM18B1	upstream	XM_004946080.1	TEKT3	downstream
MSTRG.13827	linc RNA	XM_004946105.1	SEC14L1	upstream	XM_003642334.2	MGAT5B	downstream
MSTRG.13902	linc RNA	XM_415652.4	PCTP	upstream	XM_004946162.1	ANKFN1	downstream
MSTRG.13991	linc RNA	XM_420078.3	LOC422075	upstream	XM_420079.4	AATK	downstream
MSTRG.14045	linc RNA	XM_004946318.1	CACNA1G	upstream	XM_004946319.1	SPATA20	downstream
MSTRG.14100	linc RNA	XM_003642373.1	VPS37D	upstream
MSTRG.14114	linc RNA	XM_004946403.1	LOC101747644	upstream	NM_001257286.1	SUPT4H1	downstream
MSTRG.14178	linc RNA	NM_205057.1	RABEP1	upstream	XM_004946471.1	RABL5	downstream
MSTRG.14195	linc RNA	XM_004946496.1	DTX2	upstream	XM_003642422.2	SRCRB4D	downstream
MSTRG.14226	linc RNA	XM_415798.3	C19H17ORF76	upstream	NM_001012805.1	C19H17ORF85	downstream
MSTRG.14250	linc RNA	XM_425400.3	LOC427826	upstream	XM_004946539.1	WDR81	downstream
MSTRG.2947	linc RNA	NM_001006352.1	ARF1	upstream
MSTRG.2982	linc RNA	XM_418519.3	GIMAP5	upstream	NM_204454.1	CRHR2	downstream
MSTRG.2987	linc RNA	NM_001031510.1	GARS	upstream	NM_001001316.1	CTDSPL	downstream
MSTRG.3006	linc RNA	NM_204348.3	XIRP1	upstream
MSTRG.3076	linc RNA	XM_418562.3	WDR37	upstream	XM_418563.4	ADARB2	downstream
MSTRG.3114	linc RNA	XM_004939173.1	EPC1	upstream	XM_418574.4	KIF5B	downstream
MSTRG.3117	linc RNA	XM_004939172.1	KIF5B	upstream	XM_418575.4	ARHGAP12	downstream
MSTRG.3123	linc RNA	XM_418581.4	MAP3K8	upstream
MSTRG.3138	linc RNA	XM_001233725.3	MKX	upstream	NM_001006355.1	RAB18	downstream
MSTRG.3177	linc RNA	NM_001199586.1	SPAG6	upstream	NM_001007988.1	BMI1	downstream
MSTRG.3228	linc RNA	NM_001080865.1	SRI	upstream	XM_001235256.3	STEAP4	downstream
MSTRG.3332	linc RNA	NM_001109755.1	SNX13	upstream
MSTRG.3352	linc RNA	NM_001030983.1	FAM126A	upstream	NM_001012857.1	KLHL7	downstream
MSTRG.3435	linc RNA	NM_205082.1	TOP2B	upstream	NM_001030988.1	NGLY1	downstream
MSTRG.3446	linc RNA	XM_004939419.1	EOMES	upstream
MSTRG.3452	linc RNA	XM_418759.4	AZI2	upstream
MSTRG.3461	linc RNA	XM_004939425.1	OSBPL10	upstream	XM_004939426.1	GPD1L	downstream
MSTRG.3487	linc RNA	NM_001199702.1	SNRK	upstream	NM_001012294.1	C2H3ORF39	downstream
MSTRG.3557	linc RNA	XM_004939610.1	LOC101752210	upstream	NM_001039324.1	TMC2	downstream
MSTRG.3573	linc RNA	XM_004939503.1	ARPP21	upstream
MSTRG.3607	linc RNA	XM_418838.3	EEPD1	upstream
MSTRG.3635	linc RNA	XM_004939545.1	PDE1C	upstream	XM_418851.4	PPP1R17	downstream
MSTRG.3643	linc RNA	XM_418856.4	GOLGA4	upstream	XM_004939551.1	LRRFIP2	downstream
MSTRG.3652	linc RNA	XM_418864.4	CDK13	upstream	XM_004939584.1	C7ORF11	downstream
MSTRG.3674	linc RNA	NM_205497.2	EGFR	upstream
MSTRG.3694	linc RNA	NM_001006370.1	PDIA4	upstream	NM_001144973.1	RAMP3	downstream
MSTRG.3730	linc RNA	XM_003640746.2	ATP9B	upstream	NM_204647.1	SALL3	downstream
MSTRG.3731	linc RNA	NM_204647.1	SALL3	upstream
MSTRG.3758	linc RNA	NM_204282.1	ID4	upstream
MSTRG.3778	linc RNA	XM_418929.4	CD83	upstream
MSTRG.3833	linc RNA	NM_205049.1	RREB1	upstream	NM_001004399.1	LY86	downstream
MSTRG.3935	linc RNA	NM_204130.1	ZNF622	upstream	XM_419001.4	SEPT8	downstream
MSTRG.3951	linc RNA	XM_003640780.2	CTNND2	upstream	NM_001031003.1	DAP	downstream
MSTRG.4033	linc RNA	XM_419048.4	MOCOS	upstream
MSTRG.4054	linc RNA	XM_004935172.1	NDUFS6	upstream	NM_001001744.1	IRX4	downstream
MSTRG.4057	linc RNA	NM_001030336.1	IRX2	upstream
MSTRG.4070	linc RNA	XM_419081.4	NR4A3	upstream
MSTRG.4106	linc RNA	XM_004935192.1	ZNF236	upstream	XM_004935195.1	ZNF516	downstream
MSTRG.4131	linc RNA	XM_004935223.1	DSEL	upstream
MSTRG.4151	linc RNA	NM_001031012.1	TUBB6	upstream
MSTRG.4237	linc RNA	XM_004939772.1	RBBP8	upstream	XM_001232074.3	CABLES1	downstream
MSTRG.4248	linc RNA	XM_004939789.1	LOC101747336	upstream	XM_004939792.1	IMPACT	downstream
MSTRG.4268	linc RNA	XM_419178.4	COPN5L1	upstream	XM_004939821.1	TRAPPC8	downstream
MSTRG.4332	linc RNA	NM_001031022.1	SDR16C5	upstream	XM_426092.2	LOC428538	downstream
MSTRG.4346	linc RNA	NM_001031025.1	TOX	upstream
MSTRG.4352	linc RNA	XM_004939869.1	CA8	upstream	NM_205228.1	RAB2A	downstream
MSTRG.4355	linc RNA	NM_205228.1	RAB2A	upstream
MSTRG.4372	linc RNA	XM_418276.4	CYP7B1	upstream
MSTRG.4413	linc RNA	XM_418301.3	LY96	upstream	XM_418302.4	JPH1	downstream
MSTRG.4421	linc RNA	XM_418303.4	GDAP1	upstream
MSTRG.4462	linc RNA	NM_001277410.1	LOC420209	upstream	NM_205317.1	CA2	downstream
MSTRG.4464	linc RNA	XM_425928.4	CNGB3	upstream
MSTRG.4472	linc RNA	NM_205197.1	MMP16	upstream
MSTRG.4487	linc RNA	NM_001006347.1	OTUD6B	upstream	XM_004939942.1	SLC26A7	downstream
MSTRG.4490	linc RNA	NM_204744.1	RUNX1T1	upstream
MSTRG.4500	linc RNA	XM_418334.4	TMEM67	upstream	NM_001199910.1	PDP1	downstream
MSTRG.4507	linc RNA	NM_001199910.1	PDP1	upstream	NM_001199495.1	CDH17	downstream
MSTRG.4569	linc RNA	NM_001008729.1	AZIN1	upstream	XM_004939983.1	ATP6V1C1	downstream
MSTRG.4572	linc RNA	XM_004939984.1	ATP6V1C1	upstream	XM_004939985.1	BAALC	downstream
MSTRG.4616	linc RNA	NM_001030950.1	RAD21	upstream	XM_418398.4	SLC30A8	downstream
MSTRG.4628	linc RNA	XM_418395.4	SAMD12	upstream	NM_001033641.1	TNFRSF11B	downstream
MSTRG.4673	linc RNA	NM_001031507.1	TMEM65	upstream	NM_001030955.1	RNF139	downstream
MSTRG.4683	linc RNA	XM_004940033.1	FAM84B	upstream
MSTRG.4688	linc RNA	NM_001030952.1	MYC	upstream
MSTRG.4708	linc RNA	XM_004940055.1	ZFAT	upstream
MSTRG.4732	linc RNA	XM_418418.4	SLC45A4	upstream	XM_425941.4	GPR20	downstream
MSTRG.4726	linc RNA	XM_425941.4	GPR20	upstream	XM_004940067.1	PTP4A3	downstream
MSTRG.4757	linc RNA	XM_418410.4	RHPN1	upstream
MSTRG.14433	linc RNA	XM_417306.4	DLGAP4	upstream	XM_004946859.1	TGIF2	downstream
MSTRG.14501	linc RNA	XM_004946963.1	RALY	upstream	XM_004946968.1	LOC101752203	downstream
MSTRG.14576	linc RNA	XM_425703.4	TP53RK	upstream	XM_417383.4	SLC2A10	downstream
MSTRG.14647	linc RNA	XM_417423.4	MYT1	upstream	XM_004947107.1	LOC419250	downstream
MSTRG.14650	linc RNA	XM_417424.3	OPRL1	upstream	NM_204229.1	RGS19	downstream
MSTRG.14730	linc RNA	NM_204665.2	CD40	upstream	XM_417477.3	CDH22	downstream
MSTRG.14768	linc RNA	NM_001031493.1	C20H20ORF108	upstream	XM_004947236.1	LOC100857164	downstream
MSTRG.14792	linc RNA	NM_204875.1	PTPN1	upstream	NM_205253.2	CEBPB	downstream
MSTRG.14878	linc RNA	XM_417563.3	TMEM52	upstream	NM_001012835.2	GNB1	downstream
MSTRG.14935	linc RNA	XM_004947442.1	RERE	upstream	NM_205120.1	ENO1	downstream
MSTRG.14947	linc RNA	NM_001197050.1	CLSTN1	upstream	XM_001233909.3	CTNNBIP1	downstream
MSTRG.15027	linc RNA	NM_001277910.1	DHRS3	upstream	XM_417637.4	VPS13D	downstream
MSTRG.15047	linc RNA	NM_001199176.1	PTCHD2	upstream	NM_001197038.1	GUCA2A	downstream
MSTRG.14992	linc RNA	NM_001197038.1	GUCA2A	upstream	XM_004947517.1	LACTBL1	downstream
MSTRG.14994	linc RNA	XM_004947516.1	LACTBL1	upstream	XM_003642534.2	LOC419500	downstream
MSTRG.14997	linc RNA	XM_003642534.2	LOC419500	upstream	NM_206951.3	EPHB2	downstream
MSTRG.14998	linc RNA	NM_206951.3	EPHB2	upstream	XM_004947521.1	C1QB	downstream
MSTRG.15002	linc RNA	XM_004947527.1	ZBTB40	upstream	NM_204783.1	WNT4	downstream
MSTRG.15194	linc RNA	XM_004947693.1	CTPS	upstream
MSTRG.15204	linc RNA	XM_417710.3	LOC419563	upstream	XM_001232001.3	STX12	downstream
MSTRG.15236	linc RNA	XM_422879.4	PHACTR4	upstream	XM_427366.4	RCC1	downstream
MSTRG.15318	linc RNA	XM_004947773.1	ZMYM4	upstream	XM_004947775.1	SFPQ	downstream
MSTRG.15330	linc RNA	XM_423828.4	BAI2	upstream	XM_004947803.1	PTP4A2	downstream
MSTRG.15416	linc RNA	NM_205298.2	ETS1	upstream	NM_001030908.1	FLI1	downstream
MSTRG.15415	linc RNA	XM_004947972.1	LOC419726	upstream	NM_001006317.2	APLP2	downstream
MSTRG.15468	linc RNA	XM_417892.4	TRIM29	upstream	XM_004948029.1	LOC100857875	downstream
MSTRG.15489	linc RNA	NM_001278120.1	REXO2	upstream
MSTRG.15566	linc RNA	XM_004948170.1	MEX3A	upstream
MSTRG.15569	linc RNA	XM_004948172.1	LOC100857131	upstream
MSTRG.15578	linc RNA	NM_204367.1	RHBG	upstream	NM_001031600.2	MEF2D	downstream
MSTRG.15596	linc RNA	NM_001277924.1	LOC769486	upstream	NM_001001310.4	LOC408038	downstream
MSTRG.15693	linc RNA	XM_004948339.1	LOC100857226	upstream	XM_004948341.1	LOC101751150	downstream
MSTRG.15802	linc RNA	XM_417966.3	LOC419834	upstream
MSTRG.15804	linc RNA	NM_001030915.1	PM20D1	upstream	XM_004934951.1	SLC26A9	downstream
MSTRG.15818	linc RNA	NM_204664.2	C4BPA	upstream	XM_004934976.1	CD34	downstream
MSTRG.15885	linc RNA	XM_418032.4	LEMD2	upstream	XM_418033.4	IP6K3	downstream
MSTRG.15898	linc RNA	NM_001006325.1	NFYA	upstream
MSTRG.15952	linc RNA	XM_004948452.1	LOC101750864	upstream
MSTRG.16024	linc RNA	XM_001232610.3	LOC769348	upstream	NM_001031341.1	MYST2	downstream
MSTRG.16036	linc RNA	XM_418105.4	DHX8	upstream	NM_001177735.1	PHB	downstream
MSTRG.16047	linc RNA	NM_204332.1	CBX1	upstream	NM_001030756.1	NFE2L1	downstream
MSTRG.16069	linc RNA	XM_418121.4	CWC25	upstream	XM_418122.4	RPL23	downstream
MSTRG.16061	linc RNA	NM_001177329.1	LASP1	upstream	XM_001235077.2	FBXO47	downstream
MSTRG.16176	linc RNA	NM_205285.1	LMNB2	upstream	NM_204140.1	RPL36	downstream
MSTRG.16217	linc RNA	XM_004948720.1	C28H19orf71	upstream	NM_001278090.1	CDH1-A	downstream
MSTRG.16354	linc RNA	XM_004948890.1	MEF2B	upstream	XM_004948892.1	TMEM161A	downstream
MSTRG.4798	linc RNA	XM_004940104.1	CCDC88A	upstream	NM_001199423.1	CCDC104	downstream
MSTRG.4829	linc RNA	NM_001012869.2	XPO1	upstream	XM_004940123.1	LOC101749191	downstream
MSTRG.4862	linc RNA	XM_004940173.1	LOC101750021	upstream
MSTRG.4899	linc RNA	NM_204732.1	OTOR	upstream
MSTRG.4930	linc RNA	XM_003640904.2	KCNK12	upstream	XM_419359.4	MSH6	downstream
MSTRG.4961	linc RNA	NM_001139477.1	MEIS1	upstream
MSTRG.4976	linc RNA	NM_204376.2	PPP3R1	upstream	NM_001277530.1	CNRIP1	downstream
MSTRG.5015	linc RNA	NM_205458.1	SNAP25	upstream	XM_004935241.1	LOC416735	downstream
MSTRG.5022	linc RNA	NM_205528.1	DSTN	upstream	NM_205500.2	CST3	downstream
MSTRG.5050	linc RNA	NM_001277538.1	C1ORF95	upstream	NM_205263.1	PARP1	downstream
MSTRG.5093	linc RNA	NM_001097536.1	SRP9	upstream	NM_204300.1	ENAH	downstream
MSTRG.5102	linc RNA	NM_001012565.1	DEGS1	upstream	XM_419393.4	FBXO28	downstream
MSTRG.5111	linc RNA	XM_004935304.1	DISP1	upstream	XM_004935306.1	BROX	downstream
MSTRG.5125	linc RNA	XM_004935315.1	MARK1	upstream	NM_001163800.1	RAB3GAP2	downstream
MSTRG.5144	linc RNA	XM_001234269.2	KCNK2	upstream	NM_204645.2	CENPF	downstream
MSTRG.5169	linc RNA	NM_001031050.2	NEK2	upstream	XM_419437.4	SLC30A1	downstream
MSTRG.5170	linc RNA	NM_001079727.1	RCOR3	upstream	XM_419440.4	KCNH1	downstream
MSTRG.5226	linc RNA	NM_205122.1	PPP1CB	upstream	XM_003640943.2	LOC100857741	downstream
MSTRG.5342	linc RNA	NM_001012875.1	SCCPDH	upstream	XM_004935430.1	CNST	downstream
MSTRG.5335	linc RNA	XM_003640984.2	KIF26B	upstream	XM_419538.4	EFCAB2	downstream
MSTRG.5364	linc RNA	XM_004935455.1	CEP170	upstream
MSTRG.5409	linc RNA	XM_004935482.1	KCNK1	upstream
MSTRG.5440	linc RNA	XM_001231908.3	C1ORF198	upstream	XM_004935497.1	TTC13	downstream
MSTRG.5442	linc RNA	XM_419586.4	TTC13	upstream	XM_419587.4	ARV1	downstream
MSTRG.5453	linc RNA	NM_204973.1	DLL1	upstream
MSTRG.5475	linc RNA	NM_001039491.1	RNASET2	upstream	XM_419611.3	RPS6KA2	downstream
MSTRG.5499	linc RNA	NM_204310.2	QKI	upstream	XM_419614.4	PACRG	downstream
MSTRG.5513	linc RNA	XM_004935577.1	STX11	upstream
MSTRG.5551	linc RNA	NM_001177309.1	VIP	upstream	XM_419681.4	FBXO5	downstream
MSTRG.5599	linc RNA	XM_419713.4	VTA1	upstream	XM_426167.3	NMBR	downstream
MSTRG.5606	linc RNA	XM_004935682.1	C6ORF115	upstream	NM_001012877.1	REPS1	downstream
MSTRG.5608	linc RNA	XM_004935684.1	CCDC28A	upstream	XM_004935689.1	NHSL1	downstream
MSTRG.5610	linc RNA	NM_001277703.1	PERP	upstream	XM_003640919.2	TNFAIP3	downstream
MSTRG.5618	linc RNA	XM_004935706.1	LOC101748447	upstream
MSTRG.5619	linc RNA	XM_419725.4	MAP3K5	upstream	NM_001031072.1	MAP7	downstream
MSTRG.5628	linc RNA	XM_004935724.1	AHI1	upstream	NM_205306.1	MYB	downstream
MSTRG.5690	linc RNA	NM_204586.2	GJA1	upstream	XM_004940265.1	C6ORF170	downstream
MSTRG.5705	linc RNA	XM_003641042.2	LOC100858859	upstream	XM_004940280.1	SLC35F1	downstream
MSTRG.5734	linc RNA	XM_004940297.1	HS3ST5	upstream	NM_204831.1	HDAC2	downstream
MSTRG.5778	linc RNA	XM_004940332.1	SESN1	upstream
MSTRG.5838	linc RNA	XM_419832.4	MAP3K7	upstream	XM_419833.3	BACH2	downstream
MSTRG.5843	linc RNA	XM_419839.4	GABRR2	upstream	XM_004940388.1	GABRR1	downstream
MSTRG.5846	linc RNA	XM_419840.4	PM20D2	upstream	NM_001012291.1	PNRC1	downstream
MSTRG.5848	linc RNA	NM_001012291.1	PNRC1	upstream
MSTRG.5910	linc RNA	NM_001278022.1	IRAK1BP1	upstream
MSTRG.5954	linc RNA	XM_426201.4	KHDRBS2	upstream
MSTRG.6011	linc RNA	NM_001012698.1	TMEM18	upstream
MSTRG.6036	linc RNA	XM_004935751.1	KIDINS220	upstream	NM_001031090.1	MBOAT2	downstream
MSTRG.6053	linc RNA	NM_001006415.1	YWHAQ	upstream	NM_001006416.1	TAF1B	downstream
MSTRG.6044	linc RNA	NM_001167766.1	ODC1	upstream	XM_004935756.1	NOL10	downstream
MSTRG.6095	linc RNA	NM_001006418.1	FAM49A	upstream
MSTRG.6175	linc RNA	XM_003641069.2	LOC100857732	upstream	NM_001024832.1	DNMT3A	downstream
MSTRG.6235	linc RNA	XM_420039.4	TDH	upstream	XM_001233099.3	FAM167A	downstream
MSTRG.6245	linc RNA	XM_004935898.1	CTSB	upstream	NM_001001780.1	GAL13	downstream
MSTRG.6283	linc RNA	NM_001031103.1	TNFRSF21	upstream	XM_003641061.2	CD2AP	downstream
MSTRG.6310	linc RNA	NM_001012571.1	ITM2A	upstream	NM_204106.1	TBX22	downstream
MSTRG.6382	linc RNA	XM_003641136.2	DOCK11	upstream	XM_420218.3	IL13RA1	downstream
MSTRG.6427	linc RNA	NM_001098607.1	PCDH19	upstream
MSTRG.6444	linc RNA	NM_001012574.1	SH3BGRL	upstream	XM_003641078.2	HMGN5	downstream
MSTRG.6554	linc RNA	XM_004940804.1	LOC100858624	upstream
MSTRG.6568	linc RNA	XM_004940824.1	SMARCA1	upstream
MSTRG.6633	linc RNA	NM_001161650.1	TLR2-2	upstream	NM_001257314.1	TRIM2	downstream
MSTRG.6735	linc RNA	XM_420407.4	NAA15	upstream	NM_001008466.1	RAB33B	downstream
MSTRG.6761	linc RNA	XM_004940954.1	SMARCA5	upstream	XM_004940955.1	LOC101748195	downstream
MSTRG.6781	linc RNA	NM_001031131.1	SLC10A7	upstream	XM_004940971.1	POU4F2	downstream
MSTRG.6815	linc RNA	NM_205124.1	PPP2CB	upstream	XM_004941020.1	PURG	downstream
MSTRG.6850	linc RNA	XM_004941130.1	ATOH1	upstream	XM_420485.4	SMARCAD1	downstream
MSTRG.6902	linc RNA	NM_205196.1	IRF2	upstream	XM_420512.4	ENPP6	downstream
MSTRG.6918	linc RNA	XM_004941133.1	ING2	upstream	XM_004941071.1	CDKN2AIP	downstream
MSTRG.6922	linc RNA	XM_420516.4	WWC2	upstream	NM_001006444.1	DCTD	downstream
MSTRG.6924	linc RNA	NM_001006444.1	DCTD	upstream	NM_001198537.1	ODZ3	downstream
MSTRG.6940	linc RNA	NM_205486.1	HMGB2	upstream	XM_420523.4	SCRG1	downstream
MSTRG.6951	linc RNA	NM_001031537.1	AREGB	upstream	NM_001031139.1	USO1	downstream
MSTRG.6960	linc RNA	XM_001233720.3	PAQR3	upstream
MSTRG.7001	linc RNA	XM_420574.4	PPM1K	upstream
MSTRG.7013	linc RNA	NM_204340.1	TNKS	upstream	XM_004941155.1	LOC101750338	downstream
MSTRG.7089	linc RNA	NM_001034828.1	EXOSC9	upstream	NM_001031538.1	ANXA5	downstream
MSTRG.7117	linc RNA	XM_420641.4	ANK2	upstream
MSTRG.7129	linc RNA	XM_004935951.1	AP1AR	upstream
MSTRG.7150	linc RNA	XM_420654.4	TSPAN5	upstream	XM_420655.4	EIF4E	downstream
MSTRG.7186	linc RNA	NM_001031153.1	UBE2D3	upstream	XM_420668.4	CISD2	downstream
MSTRG.7178	linc RNA	XM_420678.4	F11	upstream
MSTRG.7219	linc RNA	XM_429984.4	SGCZ	upstream	XM_420693.4	DLC1	downstream
MSTRG.7289	linc RNA	NM_001031540.1	UBE2K	upstream	XM_420745.4	C4ORF34	downstream
MSTRG.7317	linc RNA	XM_004936134.1	STIM2	upstream	XM_420750.4	TBC1D19	downstream
MSTRG.7325	linc RNA	NM_204474.1	SLC34A2	upstream	XM_004936143.1	ANAPC4	downstream
MSTRG.7335	linc RNA	NM_001006457.1	PPARGC1A	upstream	XM_004936151.1	LOC422816	downstream
MSTRG.7408	linc RNA	NM_001006458.1	GRPEL1	upstream
MSTRG.7418	linc RNA	XM_420816.1	METTL19	upstream
MSTRG.7444	linc RNA	NM_001006460.1	MXD4	upstream	XM_420834.4	POLN	downstream
MSTRG.7447	linc RNA	XM_420835.4	NAT8L	upstream	XM_420836.4	LOC422894	downstream
MSTRG.7513	linc RNA	XM_426357.4	FOXI3	upstream	XM_430005.4	LOC422928	downstream
MSTRG.7538	linc RNA	XM_420879.4	DDRGK1	upstream	NM_001171769.1	LOC422942	downstream
MSTRG.7543	linc RNA	NM_204991.1	GFRA4	upstream	NM_001082418.2	ADAM33	downstream
MSTRG.7710	linc RNA	XM_004941349.1	LOC101748128	upstream
MSTRG.7720	linc RNA	XM_001236226.3	LOC776720	upstream
MSTRG.7758	linc RNA	XM_004941362.1	PARVA	upstream	XM_003641316.2	MICAL2	downstream
MSTRG.7768	linc RNA	XM_004941911.1	LOC101750025	upstream	XM_004941363.1	LOC100859067	downstream
MSTRG.7777	linc RNA	XM_420968.4	CTR9	upstream
MSTRG.7810	linc RNA	NM_001006466.1	RRAS2	upstream	NM_001006467.1	COPB1	downstream
MSTRG.7926	linc RNA	XM_004941503.1	LPXN	upstream	XM_004941500.1	CTNND1	downstream
MSTRG.7936	linc RNA	XM_004941528.1	TPCN2	upstream
MSTRG.7965	linc RNA	NM_001277584.1	EHF	upstream	NM_001031547.1	APIP	downstream
MSTRG.7977	linc RNA	XM_004941543.1	COMMD9	upstream	XM_004941549.1	PRR5L	downstream
MSTRG.8000	linc RNA	NM_001031349.1	EXT2	upstream	NM_204162.1	ALX4	downstream
MSTRG.7997	linc RNA	NM_001008470.1	CD82	upstream	NM_204801.1	TSPAN18	downstream
MSTRG.8093	linc RNA	NM_001199452.1	RGS6	upstream	NM_001199690.1	SIPA1L1	downstream
MSTRG.8131	linc RNA	XM_004941674.1	PCNX	upstream	XM_003641351.2	LOC425792	downstream
MSTRG.8176	linc RNA	NM_001199453.1	THBS1	upstream
MSTRG.8166	linc RNA	NM_001006479.2	ARHGAP11A	upstream	XM_004941735.1	RASGRP1	downstream
MSTRG.8211	linc RNA	NM_001012900.1	G2E3	upstream	NM_001199714.1	SCFD1	downstream
MSTRG.8217	linc RNA	XM_004941757.1	EGLN3	upstream
MSTRG.8234	linc RNA	NM_001079757.1	SNX6	upstream	NM_001004406.1	CFL2	downstream
MSTRG.8300	linc RNA	NM_205508.1	FOS	upstream	NM_001277887.1	JDP2	downstream
MSTRG.8352	linc RNA	NM_001031207.2	GTF2A1	upstream	XM_421302.3	STON2	downstream
MSTRG.8360	linc RNA	XM_003641308.2	TTC8	upstream	XM_421312.4	FOXN3	downstream
MSTRG.8374	linc RNA	XM_001235375.2	KCNK13	upstream	NM_204958.1	PSMC1	downstream
MSTRG.8445	linc RNA	NM_001109785.1	HSP90AA1	upstream	XM_004936335.1	WDR20	downstream
MSTRG.8438	linc RNA	XM_421380.4	CDC42BPB	upstream	XM_421381.4	LOC423474	downstream
MSTRG.8470	linc RNA	XM_004936384.1	PPP1R13B	upstream	XM_001234695.2	LOC772187	downstream
MSTRG.8469	linc RNA	XM_421394.4	KIF26A	upstream
MSTRG.8502	linc RNA	XM_001235688.3	JAG2	upstream	NM_001006490.2	NUDT14	downstream
MSTRG.8568	linc RNA	XM_003641444.2	LRRC9	upstream
MSTRG.8670	linc RNA	XM_421479.4	DDHD1	upstream
MSTRG.8732	linc RNA	XM_004941945.1	LOC101750026	upstream	NM_205357.1	BMPR1A	downstream
MSTRG.8800	linc RNA	NM_001199532.1	REEP3	upstream
MSTRG.8810	linc RNA	NM_001199597.1	RTKN2	upstream	NM_001031220.1	ARID5B	downstream
MSTRG.8816	linc RNA	NM_001031220.1	ARID5B	upstream	XM_004941979.1	C6H10ORF107	downstream
MSTRG.8822	linc RNA	NM_205314.1	CDK1	upstream
MSTRG.8925	linc RNA	NM_205441.1	VCL	upstream	NM_205443.2	PLAU	downstream
MSTRG.8967	linc RNA	XM_426508.3	WNT8B	upstream
MSTRG.8984	linc RNA	XM_004942136.1	LOC428957	upstream
MSTRG.8993	linc RNA	XM_426515.4	LOC428958	upstream	NM_001277405.1	ANKRD22	downstream
MSTRG.9134	linc RNA	NM_204517.1	SMC3	upstream	XM_421755.4	RBM20	downstream
MSTRG.9156	linc RNA	NM_204799.1	VAX1	upstream	XM_001234728.3	KCNK18	downstream
MSTRG.9157	linc RNA	XM_001234728.3	KCNK18	upstream	XM_421782.4	SLC18A2	downstream
MSTRG.9162	linc RNA	XM_426541.3	PDZD8	upstream	XM_004942310.1	LOC101747620	downstream
MSTRG.9176	linc RNA	XM_004942309.1	EMX2	upstream	XM_421784.4	RAB11FIP2	downstream
MSTRG.9173	linc RNA	XM_421784.4	RAB11FIP2	upstream
MSTRG.9183	linc RNA	XM_421794.4	SEC23IP	upstream	XM_004942326.1	PPAPDC1A	downstream
MSTRG.9217	linc RNA	XM_004942341.1	CHST15	upstream	NM_001006567.1	OAT	downstream
MSTRG.9237	linc RNA	XM_003641504.2	LOC768812	upstream	NM_001270714.1	ADAM12	downstream
MSTRG.9261	linc RNA	XM_421829.4	BNIP3	upstream	XM_004942369.1	JAKMIP3	downstream
MSTRG.9290	linc RNA	NM_001006509.1	ASNSD1	upstream	NM_001012913.1	SLC40A1	downstream
MSTRG.9295	linc RNA	XM_421846.4	COL5A2	upstream
MSTRG.9363	linc RNA	NM_001006510.1	ZC3H15	upstream
MSTRG.9388	linc RNA	NM_001006511.2	ACADL	upstream
MSTRG.9354	linc RNA	XM_004942513.1	ASB1	upstream
MSTRG.9451	linc RNA	XM_004942596.1	LOC101750296	upstream
MSTRG.9495	linc RNA	XM_004942641.1	PLEKHM3	upstream
MSTRG.9497	linc RNA	XM_421948.4	CCNYL1	upstream	NM_001277848.1	METTL21A	downstream
MSTRG.9589	linc RNA	NM_001031352.3	PDK1	upstream
MSTRG.9601	linc RNA	NM_001044684.1	SP5	upstream	XM_422003.4	MYO3B	downstream
MSTRG.9616	linc RNA	NM_001031256.2	PSMD14	upstream
MSTRG.9782	linc RNA	XM_004942970.1	STEAP3	upstream
MSTRG.9784	linc RNA	NM_204736.1	MARCO	upstream	XM_001234328.3	EN1	downstream
MSTRG.9799	linc RNA	NM_001277874.1	HNMT	upstream
MSTRG.9816	linc RNA	NM_001012921.1	GTDC1	upstream	XM_422151.4	ZEB2	downstream
MSTRG.9846	linc RNA	NM_001008477.1	MMADHC	upstream	XM_004943029.1	RND3	downstream
MSTRG.9862	linc RNA	XM_422158.4	RND3	upstream	XM_004943032.1	RBM43	downstream
MSTRG.9902	linc RNA	NM_001006530.1	UCHL5	upstream	NM_204395.2	RGS2	downstream
MSTRG.9918	linc RNA	NM_204539.1	TMEM121	upstream	XM_422217.4	C14ORF80	downstream
MSTRG.9954	linc RNA	XM_004943200.1	GORAB	upstream	XM_004943202.1	METTL11B	downstream
MSTRG.10058	linc RNA	XM_003641680.2	LOC768407	upstream	XM_004943295.1	LOC768392	downstream
MSTRG.10131	linc RNA	NM_001012597.1	ABCD3	upstream	NM_001244882.1	ARHGAP29	downstream
MSTRG.10142	linc RNA	NM_001007956.1	TMED5	upstream	NM_204508.1	MTF2	downstream
MSTRG.10220	linc RNA	XM_004936677.1	AK5	upstream	NM_001031278.1	PIGK	downstream
MSTRG.10256	linc RNA	XM_422422.4	KIF2C	upstream	NM_001252126.1	RPS8	downstream
MSTRG.10249	linc RNA	NM_001252126.1	RPS8	upstream	NM_001252125.1	BEST4	downstream
MSTRG.10325	linc RNA	NM_204325.2	MAGOH2	upstream	NM_205186.1	LRP8	downstream
MSTRG.10329	linc RNA	NM_205186.1	LRP8	upstream	NM_001245981.1	DMRTB1	downstream
MSTRG.10370	linc RNA	XM_422499.4	USP24	upstream
MSTRG.10411	linc RNA	NM_204323.1	LEPR	upstream	XM_004936871.1	LOC101750009	downstream
MSTRG.10487	linc RNA	NM_001277409.1	POLR2D	upstream	XM_422577.3	AMMECR1L	downstream
MSTRG.10585	linc RNA	NM_204269.1	PAX3	upstream	XM_422628.4	SGPP2	downstream
MSTRG.10598	linc RNA	NM_001030008.1	AP1S3	upstream
MSTRG.10646	linc RNA	NM_001277414.1	MRPL44	upstream	XM_422611.4	AGFG1	downstream
MSTRG.10655	linc RNA	XM_422604.4	DNER	upstream	XM_004937064.1	TRIP12	downstream
MSTRG.10675	linc RNA	NM_204254.1	ZIC1	upstream
MSTRG.10714	linc RNA	NM_205336.1	SST	upstream	NM_213586.1	MASP1	downstream
MSTRG.10739	linc RNA	XM_004943371.1	NMUR1	upstream
MSTRG.10748	linc RNA	XM_004943373.1	PTMA	upstream	XM_422739.4	PDE6D	downstream
MSTRG.10778	linc RNA	XM_004943426.1	EPHB3	upstream	XM_004943435.1	LOC101747448	downstream
MSTRG.10788	linc RNA	NM_001006550.2	RFC4	upstream	XM_004943437.1	MCF2L2	downstream
MSTRG.10820	linc RNA	NM_001031369.1	TBL1XR1	upstream
MSTRG.10863	linc RNA	XM_004943510.1	LOC100859315	upstream
MSTRG.10900	linc RNA	XM_003641785.2	LOC100859827	upstream
MSTRG.16445	linc RNA	NM_001001746.1	ST8SIA3	upstream
MSTRG.16465	linc RNA	XM_004949014.1	SMAD7	upstream
MSTRG.16467	linc RNA	XM_003642899.2	CTIF	upstream	XM_004949016.1	ZBTB7C	downstream
MSTRG.16478	linc RNA	NM_001030626.1	PIAS2	upstream	XM_004949029.1	ST8SIA5	downstream
MSTRG.16486	linc RNA	XM_003642906.2	SLC14A2	upstream
MSTRG.16515	linc RNA	XM_004937084.1	AQP7	upstream	XM_424499.4	PINLYP	downstream
MSTRG.16554	linc RNA	XM_004937113.1	LOC101748453	upstream
MSTRG.16637	linc RNA	NM_204575.1	LIFR	upstream	XM_004937202.1	OSMR	downstream
MSTRG.16659	linc RNA	XM_003642936.2	NNT	upstream	NM_204696.1	FGF10	downstream
MSTRG.16688	linc RNA	XM_001231593.3	SNX18	upstream	XM_003642983.2	LOC425372	downstream
MSTRG.16678	linc RNA	XM_423834.4	GPX8	upstream	XM_004937378.1	MCIDAS	downstream
MSTRG.16725	linc RNA	XM_001232010.3	LRRC70	upstream
MSTRG.16737	linc RNA	XM_004937280.1	ADAMTS6	upstream	NM_001044663.1	CENPK	downstream
MSTRG.16746	linc RNA	XM_003642909.2	CD180	upstream
MSTRG.16749	linc RNA	XM_004937312.1	PIK3R1	upstream
MSTRG.16822	linc RNA	XM_004937372.1	LOC100859258	upstream
MSTRG.16829	linc RNA	XM_004949057.1	KANK1	upstream	NM_001101831.1	DMRT1	downstream
MSTRG.16820	linc RNA	XM_429193.3	DMRT3	upstream	XM_003642987.2	DMRT2	downstream
MSTRG.16857	linc RNA	XM_003642991.2	LOC100858941	upstream	XM_004949077.1	UHRF2	downstream
MSTRG.16934	linc RNA	NM_001031426.1	OSTF1	upstream
MSTRG.16963	linc RNA	XM_003643027.2	RASEF	upstream	XM_004949189.1	FRMD3	downstream
MSTRG.16994	linc RNA	NM_001278048.1	FBP1	upstream	XM_001231897.2	CZH9ORF3	downstream
MSTRG.17052	linc RNA	XM_003643043.2	DCP2	upstream	NM_001252077.1	REEP5	downstream
MSTRG.17044	linc RNA	XM_413976.4	EPB41L4A	upstream
MSTRG.17096	linc RNA	XM_004949309.1	FAM174A	upstream
MSTRG.17107	linc RNA	NM_204347.1	LIX1	upstream	XM_004949310.1	LOC101751644	downstream
MSTRG.17111	linc RNA	XM_424862.4	LNPEP	upstream	XM_424863.4	SHB	downstream
MSTRG.17118	linc RNA	NM_001031432.2	GNE	upstream	XM_424869.4	CPLX2	downstream
MSTRG.17120	linc RNA	XM_424869.4	CPLX2	upstream
MSTRG.17189	linc RNA	XM_004949365.1	ZNF462	upstream	XM_004949367.1	RAD23B	downstream
MSTRG.17196	linc RNA	XM_003643053.2	LOC100858097	upstream	XM_004949373.1	LOC101748012	downstream
MSTRG.17205	linc RNA	XM_004949379.1	FBN2	upstream	XM_001232417.3	ERAP1	downstream
MSTRG.17244	linc RNA	XM_003643068.2	LOC100859691	upstream
MSTRG.17249	linc RNA	XM_004949430.1	LOC101748432	upstream	XM_004949416.1	LOC101747563	downstream
MSTRG.17346	linc RNA	XM_004949487.1	LOC101750348	upstream	XM_004949488.1	LOC101750451	downstream
MSTRG.17493	linc RNA	XM_003643097.2	CARTPT	upstream	NM_204798.1	KCNN2	downstream
MSTRG.17526	linc RNA	XM_004949646.1	LOC101747355	upstream
MSTRG.18559	linc RNA	XM_004949678.1	LOC101750083	upstream
MSTRG.17639	linc RNA	XM_424413.4	PRDM6	upstream	XM_004949707.1	CEP120	downstream
MSTRG.17906	linc RNA	NM_001031509.1	MELK	upstream
MSTRG.17924	linc RNA	XM_003643111.2	LOC100857167	upstream
MSTRG.17845	linc RNA	XM_423742.4	LOC426064	upstream	XM_004949788.1	LOC101749412	downstream
MSTRG.17824	linc RNA	XM_004949803.1	LOC101751189	downstream
MSTRG.199	linc RNA	NM_001199540.1	MAGI2	downstream
MSTRG.286	linc RNA	NM_001031340.1	CERK	downstream
MSTRG.302	linc RNA	XM_004937501.1	IL17REL	downstream
MSTRG.320	linc RNA	NM_206992.1	POT1	downstream
MSTRG.337	linc RNA	XM_003640346.2	CADPS2	downstream
MSTRG.570	linc RNA	NM_001004382.1	EPYC	downstream
MSTRG.621	linc RNA	NM_001006235.1	TMPO	downstream
MSTRG.879	linc RNA	NM_001001298.1	PAH	downstream
MSTRG.1088	linc RNA	NM_001159511.1	PACSIN2	downstream
MSTRG.1385	linc RNA	XM_003640455.2	LOC100859265	downstream
MSTRG.1464	linc RNA	XM_416622.4	BBX	downstream
MSTRG.1479	linc RNA	XM_416630.4	PVRL3	downstream
MSTRG.1580	linc RNA	XM_004938351.1	NRIP1	downstream
MSTRG.1625	linc RNA	NM_001278078.1	N6AMT1	downstream
MSTRG.1835	linc RNA	XM_425563.4	IL1RAPL1	downstream
MSTRG.2208	linc RNA	XM_004938554.1	LOC101751168	downstream
MSTRG.2262	linc RNA	NM_001163376.1	MBNL2	downstream
MSTRG.2277	linc RNA	XM_416987.4	GPR180	downstream
MSTRG.2365	linc RNA	NM_001030822.1	TDRD3	downstream
MSTRG.2370	linc RNA	XM_004938658.1	PCDH17	downstream
MSTRG.2647	linc RNA	XM_417184.3	TRPC6	downstream
MSTRG.2710	linc RNA	NM_001030832.1	CHORDC1	downstream
MSTRG.2797	linc RNA	XM_004938954.1	LOC101751747	downstream
MSTRG.11329	linc RNA	XM_003641829.2	TLE3	downstream
MSTRG.11336	linc RNA	XM_004943941.1	FRMD5	downstream
MSTRG.11611	linc RNA	XM_414126.4	ZNF507	downstream
MSTRG.11901	linc RNA	XM_425156.4	FBLN2	downstream
MSTRG.11893	linc RNA	NM_204292.1	WNT7A	downstream
MSTRG.12549	linc RNA	XM_414728.3	PDXDC1	downstream
MSTRG.12821	linc RNA	XM_004945320.1	LOC101751365	downstream
MSTRG.12948	linc RNA	NM_001278153.1	HN1L	downstream
MSTRG.13040	linc RNA	XM_004945510.1	GALNT9	downstream
MSTRG.13156	linc RNA	XM_004945612.1	FICD	downstream
MSTRG.13323	linc RNA	XM_004934437.1	LOC101750822	downstream
MSTRG.13468	linc RNA	XM_004945683.1	LOC101751776	downstream
MSTRG.13665	linc RNA	XM_003642291.2	RXRA	downstream
MSTRG.13814	linc RNA	XM_415598.4	METRNL	downstream
MSTRG.14102	linc RNA	XM_004946387.1	LOC101751035	downstream
MSTRG.14141	linc RNA	XM_003642420.2	AUTS2	downstream
MSTRG.2948	linc RNA	NM_204675.2	WNT3A	downstream
MSTRG.3065	linc RNA	XM_418557.4	ZMYND11	downstream
MSTRG.3329	linc RNA	NM_001109755.1	SNX13	downstream
MSTRG.3341	linc RNA	XM_418708.4	SP4	downstream
MSTRG.3372	linc RNA	XM_003640692.2	LOC100857751	downstream
MSTRG.3415	linc RNA	NM_001199644.1	SATB1	downstream
MSTRG.3821	linc RNA	XM_418952.3	SLC35B3	downstream
MSTRG.3852	linc RNA	XM_418965.4	ECI2	downstream
MSTRG.3879	linc RNA	XM_004939680.1	MYLK4	downstream
MSTRG.3925	linc RNA	XM_004935098.1	LOC101749988	downstream
MSTRG.4022	linc RNA	XM_419042.4	C2H9ORF5	downstream
MSTRG.4152	linc RNA	NM_001195123.1	CIDEA	downstream
MSTRG.4184	linc RNA	XM_004939752.1	LOC421054	downstream
MSTRG.4258	linc RNA	XM_004939817.1	DSC2	downstream
MSTRG.4304	linc RNA	XM_001232349.3	RB1CC1	downstream
MSTRG.4348	linc RNA	XM_419221.4	CA8	downstream
MSTRG.4357	linc RNA	NM_001077586.1	CHD7	downstream
MSTRG.4404	linc RNA	XM_418293.4	MSC	downstream
MSTRG.4593	linc RNA	XM_004939997.1	RSPO2	downstream
MSTRG.4687	linc RNA	NM_001030952.1	MYC	downstream
MSTRG.4759	linc RNA	XM_004940094.1	LOC101749733	downstream
MSTRG.14521	linc RNA	XM_003642498.2	EDEM2	downstream
MSTRG.14554	linc RNA	XM_004947004.1	LOC101750167	downstream
MSTRG.14623	linc RNA	NM_001278151.1	SLCO4A1	downstream
MSTRG.14763	linc RNA	XM_003642494.2	TFAP2C	downstream
MSTRG.15066	linc RNA	XM_004947549.1	LOC101750811	downstream
MSTRG.15201	linc RNA	NM_204718.2	CITED4	downstream
MSTRG.15264	linc RNA	XM_429682.4	LOC419602	downstream
MSTRG.15276	linc RNA	NM_001031584.1	POU3F1	downstream
MSTRG.15568	linc RNA	XM_424281.4	SPAG4	downstream
MSTRG.15573	linc RNA	XM_423720.4	OTUD7B	downstream
MSTRG.15953	linc RNA	XM_004948454.1	LOH11CR2A	downstream
MSTRG.4802	linc RNA	XM_004940113.1	VRK2	downstream
MSTRG.4863	linc RNA	XM_004940142.1	SLC24A3	downstream
MSTRG.5268	linc RNA	NM_001110355.1	VEGFA	downstream
MSTRG.5410	linc RNA	XM_003640952.2	LOC428586	downstream
MSTRG.5514	linc RNA	XM_419648.4	UTRN	downstream
MSTRG.5869	linc RNA	NM_204453.1	TBX18	downstream
MSTRG.5892	linc RNA	NM_204657.1	BCKDHB	downstream
MSTRG.6012	linc RNA	XM_004940493.1	SNTG2	downstream
MSTRG.6037	linc RNA	NM_205234.1	HPCAL1	downstream
MSTRG.6080	linc RNA	NM_204401.2	TRIB2	downstream
MSTRG.6688	linc RNA	XM_003641139.2	SPOCK3	downstream
MSTRG.7145	linc RNA	NM_001031150.1	RAP1GDS1	downstream
MSTRG.7202	linc RNA	XM_420681.3	FRG1	downstream
MSTRG.7457	linc RNA	NM_001004429.2	TACC3	downstream
MSTRG.7721	linc RNA	XM_004941351.1	LOC101748341	downstream
MSTRG.7778	linc RNA	XM_004941370.1	MRVI1	downstream
MSTRG.7993	linc RNA	NM_001006474.1	API5	downstream
MSTRG.8178	linc RNA	NM_001031198.1	C5H15ORF29	downstream
MSTRG.8505	linc RNA	XM_004936421.1	BRF1	downstream
MSTRG.8704	linc RNA	XM_004941934.1	FAM13C	downstream
MSTRG.8968	linc RNA	NM_204890.1	SCD	downstream
MSTRG.9174	linc RNA	XM_004942316.1	FAM204A	downstream
MSTRG.9365	linc RNA	XM_004942417.1	ZNF804A	downstream
MSTRG.9619	linc RNA	NM_205024.1	RBMS1	downstream
MSTRG.9783	linc RNA	NM_204736.1	MARCO	downstream
MSTRG.9800	linc RNA	XM_422144.4	SPOPL	downstream
MSTRG.9807	linc RNA	XM_004943011.1	KYNU	downstream
MSTRG.10294	linc RNA	XM_422458.4	TRABD2B	downstream
MSTRG.10469	linc RNA	NM_001031302.1	PLEKHB2	downstream
MSTRG.10632	linc RNA	NM_204269.1	PAX3	downstream
MSTRG.10741	linc RNA	XM_004943372.1	PTMA	downstream
MSTRG.10902	linc RNA	NM_001079760.1	PFN2	downstream
MSTRG.16438	linc RNA	NM_001277775.1	ATP8B1	downstream
MSTRG.16446	linc RNA	XM_004948991.1	WDR7	downstream
MSTRG.16494	linc RNA	XM_004949050.1	PIK3C3	downstream
MSTRG.16555	linc RNA	XM_004937114.1	LOC101748544	downstream
MSTRG.16823	linc RNA	NM_001031436.1	CBWD1	downstream
MSTRG.16834	linc RNA	NM_205229.1	VLDLR	downstream
MSTRG.16935	linc RNA	XM_003643033.2	LOC100857863	downstream
MSTRG.16979	linc RNA	XM_001233246.3	AGTPBP1	downstream
MSTRG.17019	linc RNA	XM_423026.4	DIRAS2	downstream
MSTRG.17090	linc RNA	XM_003643047.2	LOC100857471	downstream
MSTRG.17102	linc RNA	XM_004949370.1	LOC101752150	downstream
MSTRG.17122	linc RNA	XM_004949315.1	PCGF3	downstream
MSTRG.17186	linc RNA	XM_004949358.1	LOC101750995	downstream
MSTRG.17231	linc RNA	XM_424699.3	ARRDC3	downstream
MSTRG.17386	linc RNA	XM_004949544.1	ELAVL2	downstream
MSTRG.18544	linc RNA	XM_004949678.1	LOC101750083	downstream
MSTRG.17742	linc RNA	XM_004949701.1	SRFBP1	downstream
MSTRG.17922	linc RNA	XM_003643111.2	LOC100857167	downstream
MSTRG.48	intronic_lncRNA	XM_004937384.1	SHANK3	overlap
MSTRG.305	intronic_lncRNA	XM_004937505.1	PANX2	overlap
MSTRG.377	intronic_lncRNA	XM_001232321.3	FOXP2	overlap
MSTRG.419	intronic_lncRNA	XM_416041.4	TMEM117	overlap
MSTRG.426	intronic_lncRNA	XM_004937551.1	ARID2	overlap
MSTRG.550	intronic_lncRNA	XM_416118.4	ACSS3	overlap
MSTRG.692	intronic_lncRNA	XM_416204.3	GRIN2B	overlap
MSTRG.820	intronic_lncRNA	XM_004937785.1	RBFOX2	overlap
MSTRG.830	intronic_lncRNA	NM_001004383.1	LARGE	overlap
MSTRG.900	intronic_lncRNA	XM_003640420.2	HIPK2	overlap
MSTRG.937	intronic_lncRNA	XM_416357.4	DGKI	overlap
MSTRG.1235	intronic_lncRNA	XM_416491.4	CASR	overlap
MSTRG.1362	intronic_lncRNA	XM_004938199.1	IGSF11	overlap
MSTRG.1715	intronic_lncRNA	XM_004934561.1	DSCAM	overlap
MSTRG.1753	intronic_lncRNA	XM_004934599.1	AGPAT3	overlap
MSTRG.1839	intronic_lncRNA	XM_425563.4	IL1RAPL1	overlap
MSTRG.1868	intronic_lncRNA	XR_210238.1	LOC101750943	overlap
MSTRG.1950	intronic_lncRNA	XM_004938397.1	FRMPD4	overlap
MSTRG.2043	intronic_lncRNA	XM_001233420.3	GABRG3	overlap
MSTRG.2187	intronic_lncRNA	XM_001231424.2	FAM155A	overlap
MSTRG.2229	intronic_lncRNA	NM_204777.1	FGF14	overlap
MSTRG.2231	intronic_lncRNA	XM_004938560.1	NALCN	overlap
MSTRG.2267	intronic_lncRNA	XM_003640546.2	HS6ST3	overlap
MSTRG.2284	intronic_lncRNA	XM_004938596.1	GPC5	overlap
MSTRG.2338	intronic_lncRNA	XM_003640556.2	KLF12	overlap
MSTRG.2350	intronic_lncRNA	NM_001199446.1	DACH1	overlap
MSTRG.2351	intronic_lncRNA	NM_001199446.1	DACH1	overlap
MSTRG.2400	intronic_lncRNA	NM_001012760.1	TSC22D1	overlap
MSTRG.2527	intronic_lncRNA	XM_004938758.1	STARD13	overlap
MSTRG.2574	intronic_lncRNA	NM_001080103.1	TNFRSF19	overlap
MSTRG.2660	intronic_lncRNA	XM_003640590.2	MAML2	overlap
MSTRG.2720	intronic_lncRNA	XM_425653.3	RAB38	overlap
MSTRG.2748	intronic_lncRNA	XM_004938903.1	DLG2	overlap
MSTRG.2865	intronic_lncRNA	XM_004939014.1	C2CD3	overlap
MSTRG.2866	intronic_lncRNA	XM_004939014.1	C2CD3	overlap
MSTRG.10955	intronic_lncRNA	NM_001005800.1	CSNK1G1	overlap
MSTRG.11024	intronic_lncRNA	NM_001024577.1	LINGO1	overlap
MSTRG.11084	intronic_lncRNA	XM_413773.4	TJP1	overlap
MSTRG.11094	intronic_lncRNA	XM_004943766.1	MYO1E	overlap
MSTRG.11096	intronic_lncRNA	NM_001199751.1	RNF111	overlap
MSTRG.11203	intronic_lncRNA	XR_212869.1	LOC101750317	overlap
MSTRG.11227	intronic_lncRNA	NM_205169.1	NTRK3	overlap
MSTRG.11559	intronic_lncRNA	XM_004944177.1	NKD1	overlap
MSTRG.11699	intronic_lncRNA	XR_212962.1	LOC101751361	overlap
MSTRG.11732	intronic_lncRNA	XM_423889.4	KIAA0182	overlap
MSTRG.11832	intronic_lncRNA	XM_003641958.2	LOC100859462	overlap
MSTRG.11850	intronic_lncRNA	XM_003641958.2	LOC100859462	overlap
MSTRG.11852	intronic_lncRNA	XM_003641958.2	LOC100859462	overlap
MSTRG.11861	intronic_lncRNA	XM_414263.4	DOCK3	overlap
MSTRG.11862	intronic_lncRNA	XM_414263.4	DOCK3	overlap
MSTRG.11919	intronic_lncRNA	XM_004944540.1	PTPDC1	overlap
MSTRG.12069	intronic_lncRNA	XM_003641979.2	PLXNA1	overlap
MSTRG.12097	intronic_lncRNA	XM_004944609.1	GRIP2	overlap
MSTRG.12125	intronic_lncRNA	XM_003642006.2	LOC100858827	overlap
MSTRG.12179	intronic_lncRNA	XM_004944708.1	CNTN4	overlap
MSTRG.12205	intronic_lncRNA	XM_004944722.1	TMCC1	overlap
MSTRG.12255	intronic_lncRNA	XM_004944771.1	SIL1	overlap
MSTRG.12267	intronic_lncRNA	NM_204714.1	FGF18	overlap
MSTRG.12285	intronic_lncRNA	NM_001197042.1	SLIT3	overlap
MSTRG.12292	intronic_lncRNA	NM_001003718.1	ODZ2	overlap
MSTRG.12374	intronic_lncRNA	XM_004944904.1	LOC101749151	overlap
MSTRG.12387	intronic_lncRNA	NM_204752.1	EBF1	overlap
MSTRG.12476	intronic_lncRNA	XM_004944988.1	SLC25A48	overlap
MSTRG.12501	intronic_lncRNA	NM_204502.1	FSTL4	overlap
MSTRG.12589	intronic_lncRNA	XM_004945106.1	BHLHA15	overlap
MSTRG.12625	intronic_lncRNA	XM_004945136.1	MAD1L1	overlap
MSTRG.12626	intronic_lncRNA	XM_004945136.1	MAD1L1	overlap
MSTRG.12843	intronic_lncRNA	XM_414950.4	ITFG3	overlap
MSTRG.13044	intronic_lncRNA	XM_004945495.1	FBRSL1	overlap
MSTRG.13068	intronic_lncRNA	XM_004945521.1	TMEM132C	overlap
MSTRG.13096	intronic_lncRNA	XM_004945554.1	KDM2B	overlap
MSTRG.13211	intronic_lncRNA	XM_415205.4	TTC28	overlap
MSTRG.13254	intronic_lncRNA	XM_415271.4	MSI1	overlap
MSTRG.13465	intronic_lncRNA	NM_001048051.1	RGS3	overlap
MSTRG.13669	intronic_lncRNA	XM_003642291.2	RXRA	overlap
MSTRG.13692	intronic_lncRNA	XM_004945970.1	NOTCH1	overlap
MSTRG.13701	intronic_lncRNA	XM_004945989.1	CAMSAP1	overlap
MSTRG.13721	intronic_lncRNA	XM_004945995.1	DAB2IP	overlap
MSTRG.13753	intronic_lncRNA	NM_205358.1	LMX1B	overlap
MSTRG.14160	intronic_lncRNA	XM_003642392.2	GTF2I	overlap
MSTRG.14229	intronic_lncRNA	NM_001007846.1	CRK	overlap
MSTRG.14342	intronic_lncRNA	XM_415869.4	TEX14	overlap
MSTRG.14373	intronic_lncRNA	XM_004946730.1	BCAS3	overlap
MSTRG.2924	intronic_lncRNA	XM_004939038.1	LOC101751764	overlap
MSTRG.2926	intronic_lncRNA	XM_004939038.1	LOC101751764	overlap
MSTRG.2927	intronic_lncRNA	XM_004939038.1	LOC101751764	overlap
MSTRG.2951	intronic_lncRNA	NM_204675.2	WNT3A	overlap
MSTRG.2997	intronic_lncRNA	NM_001079726.1	LOC420419	overlap
MSTRG.3004	intronic_lncRNA	XM_418527.2	OXSR1	overlap
MSTRG.3022	intronic_lncRNA	XR_211480.1	LOC101749997	overlap
MSTRG.3043	intronic_lncRNA	XM_004939151.1	DPP6	overlap
MSTRG.3079	intronic_lncRNA	XM_418563.4	ADARB2	overlap
MSTRG.3092	intronic_lncRNA	XM_004939170.1	CCNY	overlap
MSTRG.3151	intronic_lncRNA	XM_418597.4	MYO3A	overlap
MSTRG.3164	intronic_lncRNA	NM_001177357.1	ARHGAP21	overlap
MSTRG.3209	intronic_lncRNA	XM_004939260.1	PTER	overlap
MSTRG.3302	intronic_lncRNA	XM_004939322.1	THSD7A	overlap
MSTRG.3393	intronic_lncRNA	XM_425997.4	CHN2	overlap
MSTRG.3417	intronic_lncRNA	XM_004939398.1	TBC1D5	overlap
MSTRG.3505	intronic_lncRNA	XM_004939447.1	CPNE4	overlap
MSTRG.3577	intronic_lncRNA	XR_211609.1	LOC101751579	overlap
MSTRG.3578	intronic_lncRNA	XR_211609.1	LOC101751579	overlap
MSTRG.3673	intronic_lncRNA	XM_001235487.3	VOPP1	overlap
MSTRG.3684	intronic_lncRNA	XM_004935059.1	CNTNAP2	overlap
MSTRG.3685	intronic_lncRNA	XM_004935059.1	CNTNAP2	overlap
MSTRG.3779	intronic_lncRNA	NM_001012862.1	JARID2	overlap
MSTRG.3803	intronic_lncRNA	XM_004939652.1	HIVEP1	overlap
MSTRG.3907	intronic_lncRNA	XM_004939697.1	RNF152	overlap
MSTRG.3911	intronic_lncRNA	XR_211676.1	LOC101751083	overlap
MSTRG.4036	intronic_lncRNA	XR_210343.1	LOC101751636	overlap
MSTRG.4037	intronic_lncRNA	XR_210343.1	LOC101751636	overlap
MSTRG.4056	intronic_lncRNA	NM_001001744.1	IRX4	overlap
MSTRG.4081	intronic_lncRNA	XM_003640789.2	LOC428510	overlap
MSTRG.4182	intronic_lncRNA	XM_419135.4	LOC421049	overlap
MSTRG.4243	intronic_lncRNA	XM_004939787.1	LAMA3	overlap
MSTRG.4250	intronic_lncRNA	XR_211721.1	LOC769098	overlap
MSTRG.4319	intronic_lncRNA	XM_004939964.1	LOC100858171	overlap
MSTRG.4360	intronic_lncRNA	XM_419223.4	CLVS1	overlap
MSTRG.4484	intronic_lncRNA	NM_001277413.1	NECAB1	overlap
MSTRG.4587	intronic_lncRNA	XM_418380.4	ZFPM2	overlap
MSTRG.4609	intronic_lncRNA	XM_004940004.1	TRPS1	overlap
MSTRG.4664	intronic_lncRNA	NM_001194927.1	SQLE	overlap
MSTRG.4694	intronic_lncRNA	XM_425945.4	ASAP1	overlap
MSTRG.4724	intronic_lncRNA	XM_003640857.2	LOC100859545	overlap
MSTRG.4735	intronic_lncRNA	XM_004940062.1	TRAPPC9	overlap
MSTRG.4753	intronic_lncRNA	XM_418416.4	TSNARE1	overlap
MSTRG.4755	intronic_lncRNA	XM_003640860.2	BAI1	overlap
MSTRG.14513	intronic_lncRNA	XR_213436.1	LOC101747252	overlap
MSTRG.14595	intronic_lncRNA	XM_001234185.3	JPH2	overlap
MSTRG.14596	intronic_lncRNA	XM_001234185.3	JPH2	overlap
MSTRG.14597	intronic_lncRNA	XM_001234185.3	JPH2	overlap
MSTRG.14642	intronic_lncRNA	XM_003642483.2	NKAIN4	overlap
MSTRG.14908	intronic_lncRNA	NM_001030876.1	NOC2L	overlap
MSTRG.14939	intronic_lncRNA	XM_004947447.1	SLC2A5	overlap
MSTRG.15014	intronic_lncRNA	XM_003642514.2	PRDM2	overlap
MSTRG.14991	intronic_lncRNA	NM_206951.3	EPHB2	overlap
MSTRG.15076	intronic_lncRNA	NM_204494.1	DPYSL2	overlap
MSTRG.15128	intronic_lncRNA	XM_004947603.1	ZMAT4	overlap
MSTRG.15384	intronic_lncRNA	XM_004947904.1	GRHL3	overlap
MSTRG.16168	intronic_lncRNA	XM_004948647.1	LOC420050	overlap
MSTRG.16186	intronic_lncRNA	NM_001030933.1	SPPL2B	overlap
MSTRG.16306	intronic_lncRNA	XM_004948831.1	LOC101750199	overlap
MSTRG.16326	intronic_lncRNA	NM_001045833.1	STK11	overlap
MSTRG.16377	intronic_lncRNA	XM_001233251.3	CRTC1	overlap
MSTRG.4815	intronic_lncRNA	NM_001199425.1	SPTBN1	overlap
MSTRG.4889	intronic_lncRNA	XM_429829.4	LOC421259	overlap
MSTRG.4907	intronic_lncRNA	NM_001204865.2	STON1	overlap
MSTRG.4920	intronic_lncRNA	XM_004940187.1	ALK	overlap
MSTRG.5077	intronic_lncRNA	XM_004935279.1	C3H20orf196	overlap
MSTRG.5197	intronic_lncRNA	NM_001110059.1	THADA	overlap
MSTRG.5210	intronic_lncRNA	XM_419464.4	PRKCE	overlap
MSTRG.5366	intronic_lncRNA	NM_001252016.1	PLD5	overlap
MSTRG.5363	intronic_lncRNA	NM_001198598.1	RGS7	overlap
MSTRG.5411	intronic_lncRNA	XM_003640954.2	PCNXL2	overlap
MSTRG.5421	intronic_lncRNA	XM_004935483.1	SIPA1L2	overlap
MSTRG.5403	intronic_lncRNA	XM_003640955.2	DISC1	overlap
MSTRG.5458	intronic_lncRNA	XR_210471.1	LOC101752128	overlap
MSTRG.5636	intronic_lncRNA	XM_004935739.1	EYA4	overlap
MSTRG.5666	intronic_lncRNA	XM_004940233.1	PTPRK	overlap
MSTRG.5785	intronic_lncRNA	XM_004940342.1	PDSS2	overlap
MSTRG.5786	intronic_lncRNA	XM_004940342.1	PDSS2	overlap
MSTRG.5812	intronic_lncRNA	NM_001031079.1	USP45	overlap
MSTRG.5887	intronic_lncRNA	NM_204303.1	ME1	overlap
MSTRG.5992	intronic_lncRNA	XM_419917.4	CSMD1	overlap
MSTRG.6014	intronic_lncRNA	XM_004940495.1	SNTG2	overlap
MSTRG.6016	intronic_lncRNA	XM_004940505.1	MYT1L	overlap
MSTRG.6076	intronic_lncRNA	XM_004935771.1	LPIN1	overlap
MSTRG.6470	intronic_lncRNA	XR_212105.1	LOC101751652	overlap
MSTRG.6510	intronic_lncRNA	XM_004940874.1	LOC101750405	overlap
MSTRG.6580	intronic_lncRNA	XR_212124.1	LOC101750610	overlap
MSTRG.6664	intronic_lncRNA	XM_004940909.1	RAPGEF2	overlap
MSTRG.6706	intronic_lncRNA	XM_004940919.1	PALLD	overlap
MSTRG.6750	intronic_lncRNA	XM_003641153.2	RNF150	overlap
MSTRG.6776	intronic_lncRNA	XM_004940959.1	ZNF827	overlap
MSTRG.6801	intronic_lncRNA	XM_004940988.1	FBXW7	overlap
MSTRG.6802	intronic_lncRNA	XM_004940988.1	FBXW7	overlap
MSTRG.6827	intronic_lncRNA	XM_004941001.1	CSGALNACT1	overlap
MSTRG.6842	intronic_lncRNA	XM_003641177.2	PHF17	overlap
MSTRG.6847	intronic_lncRNA	XR_212217.1	GRID2	overlap
MSTRG.6848	intronic_lncRNA	XR_212217.1	GRID2	overlap
MSTRG.6879	intronic_lncRNA	XR_212224.1	LOC100858686	overlap
MSTRG.6897	intronic_lncRNA	XM_004941057.1	SNX25	overlap
MSTRG.7009	intronic_lncRNA	XM_004941142.1	LPHN3	overlap
MSTRG.7010	intronic_lncRNA	XM_004941142.1	LPHN3	overlap
MSTRG.7011	intronic_lncRNA	XM_004941142.1	LPHN3	overlap
MSTRG.7083	intronic_lncRNA	XM_004941198.1	BBS12	overlap
MSTRG.7106	intronic_lncRNA	XR_212283.1	LOC101747787	overlap
MSTRG.7183	intronic_lncRNA	NM_205134.1	NFKB1	overlap
MSTRG.7268	intronic_lncRNA	XM_001233939.2	KCTD8	overlap
MSTRG.7404	intronic_lncRNA	NM_001252314.1	TBC1D14	overlap
MSTRG.7440	intronic_lncRNA	XM_004936224.1	ZFYVE28	overlap
MSTRG.7509	intronic_lncRNA	NM_204155.1	SMYD1	overlap
MSTRG.7546	intronic_lncRNA	NM_204991.1	GFRA4	overlap
MSTRG.7755	intronic_lncRNA	NM_001199405.1	TEAD1	overlap
MSTRG.7817	intronic_lncRNA	NM_001113708.1	CALCA	overlap
MSTRG.7857	intronic_lncRNA	XM_426403.4	TMEM86A	overlap
MSTRG.7860	intronic_lncRNA	XR_212327.1	LOC770711	overlap
MSTRG.7869	intronic_lncRNA	NM_001199596.1	BRSK2	overlap
MSTRG.7881	intronic_lncRNA	XM_004941455.1	TSPAN4	overlap
MSTRG.7975	intronic_lncRNA	XM_004941544.1	LDLRAD3	overlap
MSTRG.8052	intronic_lncRNA	XM_004941612.1	LOC776275	overlap
MSTRG.8087	intronic_lncRNA	XM_003641348.2	MAPKBP1	overlap
MSTRG.8140	intronic_lncRNA	XM_426432.4	DCAF5	overlap
MSTRG.8173	intronic_lncRNA	XM_004941723.1	GPR176	overlap
MSTRG.8174	intronic_lncRNA	XM_004941723.1	GPR176	overlap
MSTRG.8202	intronic_lncRNA	NM_001199712.1	NOVA1	overlap
MSTRG.8341	intronic_lncRNA	NM_001271923.1	NRXN3	overlap
MSTRG.8354	intronic_lncRNA	XM_421302.3	STON2	overlap
MSTRG.8379	intronic_lncRNA	XM_004941869.1	SMEK1	overlap
MSTRG.8389	intronic_lncRNA	XM_001235437.3	SLC24A4	overlap
MSTRG.8569	intronic_lncRNA	XM_004936471.1	SLC35F4	overlap
MSTRG.8586	intronic_lncRNA	XR_210740.1	LOC101752106	overlap
MSTRG.8629	intronic_lncRNA	XM_421454.4	MDGA2	overlap
MSTRG.8663	intronic_lncRNA	XM_421469.3	TMX1	overlap
MSTRG.8680	intronic_lncRNA	XM_003641452.2	FANCM	overlap
MSTRG.8750	intronic_lncRNA	XM_001232927.2	SH2D4B	overlap
MSTRG.8838	intronic_lncRNA	XM_004941991.1	PAPSS2	overlap
MSTRG.8915	intronic_lncRNA	XR_212504.1	LOC101750459	overlap
MSTRG.8928	intronic_lncRNA	XM_004942073.1	CAMK2G	overlap
MSTRG.9029	intronic_lncRNA	XR_212519.1	LOC101750724	overlap
MSTRG.9044	intronic_lncRNA	NM_001012907.1	ENTPD1	overlap
MSTRG.9072	intronic_lncRNA	NM_205070.1	LDB1	overlap
MSTRG.9119	intronic_lncRNA	XM_421750.3	SORCS1	overlap
MSTRG.9153	intronic_lncRNA	NM_001159363.1	ABLIM1	overlap
MSTRG.9181	intronic_lncRNA	XR_212546.1	LOC101748725	overlap
MSTRG.9266	intronic_lncRNA	XM_004942375.1	INPP5A	overlap
MSTRG.9282	intronic_lncRNA	XM_004942394.1	MFSD6	overlap
MSTRG.9391	intronic_lncRNA	NM_001045841.1	CPS1	overlap
MSTRG.9392	intronic_lncRNA	NM_001045841.1	CPS1	overlap
MSTRG.9394	intronic_lncRNA	NM_001030365.1	ERBB4	overlap
MSTRG.9396	intronic_lncRNA	NM_001031247.1	NDUFA10	overlap
MSTRG.9461	intronic_lncRNA	XM_004942599.1	SGOL2	overlap
MSTRG.9524	intronic_lncRNA	XM_004942691.1	ZNF385B	overlap
MSTRG.9679	intronic_lncRNA	XM_004942778.1	B3GALT1	overlap
MSTRG.9685	intronic_lncRNA	XM_001235288.3	CSRNP3	overlap
MSTRG.9822	intronic_lncRNA	XM_004942975.1	NCKAP5	overlap
MSTRG.9811	intronic_lncRNA	XM_004943006.1	LRP1B	overlap
MSTRG.9964	intronic_lncRNA	NM_001160071.2	UCK2	overlap
MSTRG.9986	intronic_lncRNA	NM_001277547.1	ACBD6	overlap
MSTRG.10030	intronic_lncRNA	XM_004943246.1	RASAL2	overlap
MSTRG.10068	intronic_lncRNA	XM_004943288.1	FAM5C	overlap
MSTRG.10305	intronic_lncRNA	XM_001235270.3	AGBL4	overlap
MSTRG.10317	intronic_lncRNA	XM_001234182.3	OSBPL9	overlap
MSTRG.10328	intronic_lncRNA	NM_205186.1	LRP8	overlap
MSTRG.10698	intronic_lncRNA	XM_004943324.1	ATP13A3	overlap
MSTRG.10752	intronic_lncRNA	XM_003641762.2	EIF4E2	overlap
MSTRG.10801	intronic_lncRNA	XM_004943455.1	USP13	overlap
MSTRG.16482	intronic_lncRNA	XM_414696.4	RNF165	overlap
MSTRG.16509	intronic_lncRNA	XM_004937077.1	CELF4	overlap
MSTRG.16510	intronic_lncRNA	XM_004937077.1	CELF4	overlap
MSTRG.16894	intronic_lncRNA	NM_001195603.1	FOCAD	overlap
MSTRG.16909	intronic_lncRNA	XM_004949158.1	TRPM3	overlap
MSTRG.17053	intronic_lncRNA	XM_001233410.3	APC	overlap
MSTRG.17114	intronic_lncRNA	XM_004949312.1	RNF38	overlap
MSTRG.17146	intronic_lncRNA	XM_004949323.1	PIGG	overlap
MSTRG.17173	intronic_lncRNA	XM_001233670.3	PSD3	overlap
MSTRG.17221	intronic_lncRNA	XM_429122.4	FAM81B	overlap
MSTRG.17281	intronic_lncRNA	NM_205482.1	HAPLN1	overlap
MSTRG.17401	intronic_lncRNA	XM_004949598.1	LINGO2	overlap
MSTRG.18645	intronic_lncRNA	XR_213917.1	LOC100858705	overlap
MSTRG.18754	intronic_lncRNA	XR_213921.1	LOC101750692	overlap
MSTRG.18755	intronic_lncRNA	XR_213921.1	LOC101750692	overlap
MSTRG.18764	intronic_lncRNA	XR_213923.1	LOC101751431	overlap
MSTRG.18778	intronic_lncRNA	XM_004949679.1	LOC101751243	overlap
MSTRG.18803	intronic_lncRNA	XR_213923.1	LOC101751431	overlap
MSTRG.18817	intronic_lncRNA	XM_004949679.1	LOC101751243	overlap
MSTRG.18818	intronic_lncRNA	XM_004949679.1	LOC101751243	overlap
MSTRG.18819	intronic_lncRNA	XM_004949679.1	LOC101751243	overlap
MSTRG.18823	intronic_lncRNA	XM_004949679.1	LOC101751243	overlap
MSTRG.18825	intronic_lncRNA	XM_004949679.1	LOC101751243	overlap
MSTRG.18828	intronic_lncRNA	XM_004949679.1	LOC101751243	overlap
MSTRG.18832	intronic_lncRNA	XM_004949679.1	LOC101751243	overlap
MSTRG.18833	intronic_lncRNA	XM_004949679.1	LOC101751243	overlap
MSTRG.13	anti-sense_lncRNA	NM_001277858.1	LOC425783	overlap
MSTRG.66	anti-sense_lncRNA	XM_004937411.1	FAM40B	overlap
MSTRG.106	anti-sense_lncRNA	XM_004937478.1	LOC101752068	overlap
MSTRG.130	anti-sense_lncRNA	XM_004937480.1	LOC101752189	overlap
MSTRG.131	anti-sense_lncRNA	XM_004937480.1	LOC101752189	overlap
MSTRG.180	anti-sense_lncRNA	XM_004937493.1	HSPA14	overlap
MSTRG.211	anti-sense_lncRNA	XM_004934735.1	PION	overlap
MSTRG.278	anti-sense_lncRNA	NM_001031332.1	GTSE1	overlap
MSTRG.324	anti-sense_lncRNA	XR_210983.1	LOC101750106	overlap
MSTRG.385	anti-sense_lncRNA	XM_416022.5	C7ORF53	overlap
MSTRG.387	anti-sense_lncRNA	NM_001001468.1	IFRD1	overlap
MSTRG.484	anti-sense_lncRNA	NM_205281.1	LYZ	overlap
MSTRG.499	anti-sense_lncRNA	XM_004937566.1	RAB3IP	overlap
MSTRG.514	anti-sense_lncRNA	XM_416097.4	ZFC3H1	overlap
MSTRG.512	anti-sense_lncRNA	NM_001001301.1	TPH2	overlap
MSTRG.519	anti-sense_lncRNA	XM_425442.3	TRHDE	overlap
MSTRG.539	anti-sense_lncRNA	NM_205171.1	SYT1	overlap
MSTRG.557	anti-sense_lncRNA	XM_416122.4	C1H12ORF26	overlap
MSTRG.594	anti-sense_lncRNA	XM_004937628.1	TMCC3	overlap
MSTRG.613	anti-sense_lncRNA	XM_003640361.2	CDK17	overlap
MSTRG.638	anti-sense_lncRNA	NM_001142255.1	ART4	overlap
MSTRG.714	anti-sense_lncRNA	XM_004937695.1	NFAM1	overlap
MSTRG.719	anti-sense_lncRNA	NM_001195557.1	CYP2D6	overlap
MSTRG.759	anti-sense_lncRNA	XM_001234069.2	FAM83F	overlap
MSTRG.826	anti-sense_lncRNA	NM_205144.2	TOM1	overlap
MSTRG.852	anti-sense_lncRNA	XM_416307.4	POLR3B	overlap
MSTRG.877	anti-sense_lncRNA	NM_204750.1	TDG	overlap
MSTRG.883	anti-sense_lncRNA	XM_004937830.1	LOC418086	overlap
MSTRG.884	anti-sense_lncRNA	XM_004937830.1	LOC418086	overlap
MSTRG.885	anti-sense_lncRNA	XM_004937830.1	LOC418086	overlap
MSTRG.958	anti-sense_lncRNA	XM_004937904.1	TMTC1	overlap
MSTRG.1075	anti-sense_lncRNA	XM_004938012.1	CYB5R3	overlap
MSTRG.1089	anti-sense_lncRNA	NM_001159511.1	PACSIN2	overlap
MSTRG.1124	anti-sense_lncRNA	NM_001037274.1	WNT7B	overlap
MSTRG.1145	anti-sense_lncRNA	XM_424236.4	LOC426599	overlap
MSTRG.1164	anti-sense_lncRNA	XM_004938067.1	FAR2	overlap
MSTRG.1192	anti-sense_lncRNA	XR_211145.1	LOC101748260	overlap
MSTRG.1203	anti-sense_lncRNA	XM_004938102.1	MFAP5	overlap
MSTRG.1208	anti-sense_lncRNA	XM_004938104.1	A2ML2	overlap
MSTRG.1343	anti-sense_lncRNA	XM_001233531.3	PLA1A	overlap
MSTRG.1395	anti-sense_lncRNA	XM_004938206.1	GRAMD1C	overlap
MSTRG.1405	anti-sense_lncRNA	XM_416585.4	GTPBP8	overlap
MSTRG.1419	anti-sense_lncRNA	XM_416592.4	SFT2D2	overlap
MSTRG.1512	anti-sense_lncRNA	XM_416649.4	DCAF6	overlap
MSTRG.1526	anti-sense_lncRNA	XM_004938318.1	DUSP27	overlap
MSTRG.1524	anti-sense_lncRNA	XM_001232012.2	CD2	overlap
MSTRG.1575	anti-sense_lncRNA	XM_416677.4	ABCC13	overlap
MSTRG.1652	anti-sense_lncRNA	XM_004938386.1	SYNJ1	overlap
MSTRG.1690	anti-sense_lncRNA	XM_003640493.2	DOPEY2	overlap
MSTRG.1694	anti-sense_lncRNA	XM_004934539.1	HLCS	overlap
MSTRG.1717	anti-sense_lncRNA	XM_004934551.1	BRWD1	overlap
MSTRG.1759	anti-sense_lncRNA	XM_416761.4	C1HXORF36	overlap
MSTRG.1778	anti-sense_lncRNA	NM_001277728.1	RPL8	overlap
MSTRG.1794	anti-sense_lncRNA	XR_210218.1	LOC101751364	overlap
MSTRG.1822	anti-sense_lncRNA	XM_003640485.2	LOC100857426	overlap
MSTRG.1875	anti-sense_lncRNA	NM_001199277.1	PHEX	overlap
MSTRG.1886	anti-sense_lncRNA	XR_210244.1	LOC101752167	overlap
MSTRG.1907	anti-sense_lncRNA	XM_003640490.2	PPEF1	overlap
MSTRG.1909	anti-sense_lncRNA	XM_001235482.3	BEND2	overlap
MSTRG.1912	anti-sense_lncRNA	XM_001235482.3	BEND2	overlap
MSTRG.1935	anti-sense_lncRNA	NM_204568.1	FIGF	overlap
MSTRG.1966	anti-sense_lncRNA	XM_004938394.1	LOC101752073	overlap
MSTRG.1970	anti-sense_lncRNA	XM_004938399.1	MSL3	overlap
MSTRG.1971	anti-sense_lncRNA	XM_004938399.1	MSL3	overlap
MSTRG.1975	anti-sense_lncRNA	XM_001231356.3	LOC768434	overlap
MSTRG.2084	anti-sense_lncRNA	NM_001030542.1	NPAS2	overlap
MSTRG.2108	anti-sense_lncRNA	NM_001277757.1	MRPS9	overlap
MSTRG.2130	anti-sense_lncRNA	XM_004938522.1	GCC2	overlap
MSTRG.2179	anti-sense_lncRNA	XM_004938538.1	CARS2	overlap
MSTRG.2172	anti-sense_lncRNA	NM_001030815.2	ANKRD10	overlap
MSTRG.2194	anti-sense_lncRNA	XM_004938554.1	LOC101751168	overlap
MSTRG.2211	anti-sense_lncRNA	XR_211304.1	LOC101751075	overlap
MSTRG.2213	anti-sense_lncRNA	XM_003640543.2	LOC100858512	overlap
MSTRG.2227	anti-sense_lncRNA	XM_004938558.1	TPP2	overlap
MSTRG.2237	anti-sense_lncRNA	XM_004938562.1	TMTC4	overlap
MSTRG.2252	anti-sense_lncRNA	XM_001231943.2	GPR183	overlap
MSTRG.2316	anti-sense_lncRNA	XM_004938620.1	MYCBP2	overlap
MSTRG.2353	anti-sense_lncRNA	XM_004934722.1	KLHL1	overlap
MSTRG.2426	anti-sense_lncRNA	XM_004938702.1	MED4	overlap
MSTRG.2461	anti-sense_lncRNA	XR_211374.1	LOC101748649	overlap
MSTRG.2494	anti-sense_lncRNA	XM_004938746.1	RFXAP	overlap
MSTRG.2538	anti-sense_lncRNA	XM_004938763.1	KATNAL1	overlap
MSTRG.2570	anti-sense_lncRNA	XR_211400.1	LOC101750719	overlap
MSTRG.2571	anti-sense_lncRNA	XR_211400.1	LOC101750719	overlap
MSTRG.2580	anti-sense_lncRNA	XM_417140.4	EFHA1	overlap
MSTRG.2619	anti-sense_lncRNA	XM_004938832.1	CWF19L2	overlap
MSTRG.2663	anti-sense_lncRNA	XM_004938845.1	CEP57	overlap
MSTRG.2706	anti-sense_lncRNA	XR_211424.1	LOC101748889	overlap
MSTRG.2707	anti-sense_lncRNA	XR_211424.1	LOC101748889	overlap
MSTRG.2708	anti-sense_lncRNA	XR_211425.1	LOC101748929	overlap
MSTRG.2723	anti-sense_lncRNA	NM_204099.1	FZD4	overlap
MSTRG.2738	anti-sense_lncRNA	XM_425655.4	ODZ4	overlap
MSTRG.2757	anti-sense_lncRNA	XM_004938931.1	LOC101748078	overlap
MSTRG.2758	anti-sense_lncRNA	XM_004938931.1	LOC101748078	overlap
MSTRG.2760	anti-sense_lncRNA	XM_003640572.2	LOC100857685	overlap
MSTRG.10928	anti-sense_lncRNA	XM_004943603.1	LOC768553	overlap
MSTRG.11033	anti-sense_lncRNA	XM_004943713.1	RCN2	overlap
MSTRG.11062	anti-sense_lncRNA	XM_004943749.1	NARG2	overlap
MSTRG.11072	anti-sense_lncRNA	XM_004943757.1	LOC101751144	overlap
MSTRG.11106	anti-sense_lncRNA	NM_205300.1	MYO5A	overlap
MSTRG.11160	anti-sense_lncRNA	XM_003641815.2	LOC770318	overlap
MSTRG.11173	anti-sense_lncRNA	NM_001005819.1	BTBD1	overlap
MSTRG.11244	anti-sense_lncRNA	XM_003641820.2	LOC426324	overlap
MSTRG.11259	anti-sense_lncRNA	XM_004943881.1	ANKDD1A	overlap
MSTRG.11294	anti-sense_lncRNA	NM_001079716.1	MAP2K5	overlap
MSTRG.11377	anti-sense_lncRNA	XM_413959.4	IQGAP1	overlap
MSTRG.11396	anti-sense_lncRNA	XM_001231695.2	CCDC113	overlap
MSTRG.11403	anti-sense_lncRNA	XM_004944032.1	CCDC135	overlap
MSTRG.11415	anti-sense_lncRNA	XM_004944050.1	C11H16ORF48	overlap
MSTRG.11409	anti-sense_lncRNA	NM_001030561.1	PLLP	overlap
MSTRG.11504	anti-sense_lncRNA	XM_004944138.1	AMFR	overlap
MSTRG.11515	anti-sense_lncRNA	XM_414072.2	NECAB2	overlap
MSTRG.11526	anti-sense_lncRNA	XM_414078.4	NFATC3	overlap
MSTRG.11538	anti-sense_lncRNA	NM_001030568.2	LPCAT2	overlap
MSTRG.11577	anti-sense_lncRNA	XM_004944187.1	SIAH1	overlap
MSTRG.11601	anti-sense_lncRNA	XM_004944201.1	LOC415758	overlap
MSTRG.11617	anti-sense_lncRNA	NM_001031458.1	NUDT19	overlap
MSTRG.11657	anti-sense_lncRNA	XR_212955.1	LOC101749559	overlap
MSTRG.11668	anti-sense_lncRNA	NM_001100289.1	CDH8	overlap
MSTRG.11802	anti-sense_lncRNA	XR_140241.2	PMFBP1	overlap
MSTRG.11864	anti-sense_lncRNA	XM_414263.4	DOCK3	overlap
MSTRG.11865	anti-sense_lncRNA	XM_414263.4	DOCK3	overlap
MSTRG.11866	anti-sense_lncRNA	XM_414263.4	DOCK3	overlap
MSTRG.11992	anti-sense_lncRNA	NM_204691.1	GNAT1	overlap
MSTRG.12002	anti-sense_lncRNA	XM_004944501.1	LOC101747452	overlap
MSTRG.11880	anti-sense_lncRNA	XM_003641996.2	LOC100857321	overlap
MSTRG.11884	anti-sense_lncRNA	XM_001231641.3	ATP2B2	overlap
MSTRG.11905	anti-sense_lncRNA	XM_003641989.2	SYN2	overlap
MSTRG.12013	anti-sense_lncRNA	XM_001233130.3	DCP1A	overlap
MSTRG.12059	anti-sense_lncRNA	NM_001012781.1	DENND6A	overlap
MSTRG.12039	anti-sense_lncRNA	NM_001030597.1	COPG	overlap
MSTRG.12064	anti-sense_lncRNA	NM_001030598.1	ABTB1	overlap
MSTRG.12103	anti-sense_lncRNA	NM_001257265.1	PLXNB1	overlap
MSTRG.12130	anti-sense_lncRNA	XM_004944644.1	FAM107A	overlap
MSTRG.12140	anti-sense_lncRNA	NM_204314.1	PTPRG	overlap
MSTRG.12149	anti-sense_lncRNA	XM_003642021.2	MAGI1	overlap
MSTRG.12187	anti-sense_lncRNA	XM_004944733.1	LOC101747682	overlap
MSTRG.12191	anti-sense_lncRNA	NM_001006143.1	EDEM1	overlap
MSTRG.12199	anti-sense_lncRNA	NM_001001131.1	GHRL	overlap
MSTRG.12209	anti-sense_lncRNA	XM_004944732.1	FGD5	overlap
MSTRG.12260	anti-sense_lncRNA	XM_414511.4	ETF1	overlap
MSTRG.12271	anti-sense_lncRNA	XM_004944774.1	GABRP	overlap
MSTRG.12295	anti-sense_lncRNA	XM_004944800.1	HMMR	overlap
MSTRG.12345	anti-sense_lncRNA	XM_003642053.2	LMAN2	overlap
MSTRG.12425	anti-sense_lncRNA	XM_004944946.1	ARSI	overlap
MSTRG.12440	anti-sense_lncRNA	NM_001030620.1	CANX	overlap
MSTRG.12449	anti-sense_lncRNA	XM_004944964.1	CNOT6	overlap
MSTRG.12456	anti-sense_lncRNA	NM_205531.1	WNT8A	overlap
MSTRG.12460	anti-sense_lncRNA	XM_414618.4	MYOT	overlap
MSTRG.12482	anti-sense_lncRNA	XM_414627.4	TXNDC15	overlap
MSTRG.12487	anti-sense_lncRNA	NM_001006152.1	PPP2CA	overlap
MSTRG.12546	anti-sense_lncRNA	XM_003642104.2	KDM3B	overlap
MSTRG.12558	anti-sense_lncRNA	XM_414733.4	SHISA9	overlap
MSTRG.12562	anti-sense_lncRNA	XM_004945075.1	ERCC4	overlap
MSTRG.12563	anti-sense_lncRNA	XM_004945069.1	MKL2	overlap
MSTRG.12584	anti-sense_lncRNA	NM_001007477.3	LOC396531	overlap
MSTRG.12622	anti-sense_lncRNA	XM_004945135.1	ELFN1	overlap
MSTRG.12695	anti-sense_lncRNA	XM_004945198.1	LOC427665	overlap
MSTRG.12700	anti-sense_lncRNA	XM_414829.3	B9D1	overlap
MSTRG.12805	anti-sense_lncRNA	NM_205017.1	RAC1	overlap
MSTRG.12842	anti-sense_lncRNA	XM_414950.4	ITFG3	overlap
MSTRG.12876	anti-sense_lncRNA	XR_213197.1	LOC101749583	overlap
MSTRG.12937	anti-sense_lncRNA	XR_213200.1	LOC101749257	overlap
MSTRG.12965	anti-sense_lncRNA	XR_213203.1	LOC101751444	overlap
MSTRG.12969	anti-sense_lncRNA	XM_424591.4	MAPK8IP3	overlap
MSTRG.13076	anti-sense_lncRNA	XM_004945528.1	DHX37	overlap
MSTRG.13054	anti-sense_lncRNA	XM_415107.4	NCOR2	overlap
MSTRG.13117	anti-sense_lncRNA	NM_001079505.1	DENR	overlap
MSTRG.13118	anti-sense_lncRNA	NM_001271973.1	ATP2A2	overlap
MSTRG.13095	anti-sense_lncRNA	NM_001030659.1	TMEM120B	overlap
MSTRG.13101	anti-sense_lncRNA	NM_001030661.1	SETD1B	overlap
MSTRG.13134	anti-sense_lncRNA	NM_204942.1	CLIP1	overlap
MSTRG.13135	anti-sense_lncRNA	NM_204942.1	CLIP1	overlap
MSTRG.13146	anti-sense_lncRNA	NM_001199807.1	MAPKAPK5	overlap
MSTRG.13148	anti-sense_lncRNA	NM_001030664.2	NAA25	overlap
MSTRG.13224	anti-sense_lncRNA	XM_004934502.1	LOC101751203	overlap
MSTRG.13237	anti-sense_lncRNA	XM_004934337.1	KLHL22	overlap
MSTRG.13289	anti-sense_lncRNA	XR_210161.1	LOC101749087	overlap
MSTRG.13301	anti-sense_lncRNA	XM_415257.4	PIK3IP1	overlap
MSTRG.13309	anti-sense_lncRNA	XM_415264.4	MLEC	overlap
MSTRG.13359	anti-sense_lncRNA	XM_004934487.1	LOC101749605	overlap
MSTRG.13413	anti-sense_lncRNA	XM_004945671.1	BG2	overlap
MSTRG.13470	anti-sense_lncRNA	XR_213248.1	LOC101751324	overlap
MSTRG.13476	anti-sense_lncRNA	XR_213252.1	LOC101751534	overlap
MSTRG.13477	anti-sense_lncRNA	XR_213253.1	LOC101751567	overlap
MSTRG.13509	anti-sense_lncRNA	NM_001012800.1	GTF2H4	overlap
MSTRG.13512	anti-sense_lncRNA	XM_004945790.1	LOC427773	overlap
MSTRG.13554	anti-sense_lncRNA	XM_001234725.3	CDK5RAP2	overlap
MSTRG.13629	anti-sense_lncRNA	XM_425333.4	NUP214	overlap
MSTRG.13668	anti-sense_lncRNA	XM_003642291.2	RXRA	overlap
MSTRG.13722	anti-sense_lncRNA	XM_004945995.1	DAB2IP	overlap
MSTRG.13801	anti-sense_lncRNA	NM_001030700.1	COX10	overlap
MSTRG.13831	anti-sense_lncRNA	XM_004946105.1	SEC14L1	overlap
MSTRG.13896	anti-sense_lncRNA	XM_004946157.1	STXBP4	overlap
MSTRG.13906	anti-sense_lncRNA	XM_415654.4	COIL	overlap
MSTRG.13920	anti-sense_lncRNA	XM_004946182.1	LOC417414	overlap
MSTRG.14097	anti-sense_lncRNA	XM_003642373.1	VPS37D	overlap
MSTRG.14104	anti-sense_lncRNA	XM_004946387.1	LOC101751035	overlap
MSTRG.14111	anti-sense_lncRNA	XM_003642378.2	LOC100857633	overlap
MSTRG.14091	anti-sense_lncRNA	XM_001233716.3	BAZ1B	overlap
MSTRG.14118	anti-sense_lncRNA	XM_004946404.1	BZRAP1	overlap
MSTRG.14134	anti-sense_lncRNA	NM_204131.1	LIMK1	overlap
MSTRG.14193	anti-sense_lncRNA	NM_205290.1	HSPB1	overlap
MSTRG.14204	anti-sense_lncRNA	XM_415773.2	PEX12	overlap
MSTRG.14208	anti-sense_lncRNA	XM_001234667.3	TMEM132E	overlap
MSTRG.14301	anti-sense_lncRNA	XM_004946636.1	EFCAB5	overlap
MSTRG.14304	anti-sense_lncRNA	XM_004946641.1	TMIGD1	overlap
MSTRG.14409	anti-sense_lncRNA	XM_004946790.1	SGSM2	overlap
MSTRG.2934	anti-sense_lncRNA	XM_004939037.1	LOC101751647	overlap
MSTRG.2957	anti-sense_lncRNA	XM_004939091.1	SNAP47	overlap
MSTRG.3036	anti-sense_lncRNA	XM_004939137.1	MLL3	overlap
MSTRG.3033	anti-sense_lncRNA	XM_004939283.1	LOC101749806	overlap
MSTRG.3099	anti-sense_lncRNA	NM_001039254.2	ITGB1	overlap
MSTRG.3133	anti-sense_lncRNA	XM_004939215.1	MPP7	overlap
MSTRG.3252	anti-sense_lncRNA	XM_418652.4	ANKIB1	overlap
MSTRG.3258	anti-sense_lncRNA	NM_001030975.1	FAM133B	overlap
MSTRG.3259	anti-sense_lncRNA	NM_001030975.1	FAM133B	overlap
MSTRG.3260	anti-sense_lncRNA	NM_001007892.2	CDK6	overlap
MSTRG.3318	anti-sense_lncRNA	XM_004939331.1	ISPD	overlap
MSTRG.3388	anti-sense_lncRNA	NM_001199618.1	JAZF1	overlap
MSTRG.3394	anti-sense_lncRNA	XM_425997.4	CHN2	overlap
MSTRG.3443	anti-sense_lncRNA	XM_004939414.1	SLC4A7	overlap
MSTRG.3444	anti-sense_lncRNA	XR_211584.1	LOC101749008	overlap
MSTRG.3510	anti-sense_lncRNA	XM_004939443.1	DNAJC13	overlap
MSTRG.3518	anti-sense_lncRNA	NM_205218.1	BFSP2	overlap
MSTRG.3570	anti-sense_lncRNA	XM_003640723.2	UBP1	overlap
MSTRG.3649	anti-sense_lncRNA	XM_003640711.2	LOC100858584	overlap
MSTRG.3648	anti-sense_lncRNA	XM_418864.4	CDK13	overlap
MSTRG.4080	anti-sense_lncRNA	XM_003640789.2	LOC428510	overlap
MSTRG.4082	anti-sense_lncRNA	XM_003640789.2	LOC428510	overlap
MSTRG.4084	anti-sense_lncRNA	NM_001006384.1	EXOC3	overlap
MSTRG.4103	anti-sense_lncRNA	NM_001031010.1	GMNN	overlap
MSTRG.4132	anti-sense_lncRNA	XR_210366.1	LOC101748446	overlap
MSTRG.4150	anti-sense_lncRNA	NM_001031012.1	TUBB6	overlap
MSTRG.4177	anti-sense_lncRNA	NM_001031575.1	RALBP1	overlap
MSTRG.4199	anti-sense_lncRNA	XM_419145.4	EMILIN2	overlap
MSTRG.4216	anti-sense_lncRNA	XR_211716.1	LOC101751102	overlap
MSTRG.4270	anti-sense_lncRNA	XM_003640812.2	TRAPPC8	overlap
MSTRG.4282	anti-sense_lncRNA	XM_004939829.1	DTNA	overlap
MSTRG.4387	anti-sense_lncRNA	XM_004939887.1	C8ORF45	overlap
MSTRG.4482	anti-sense_lncRNA	NM_001277413.1	NECAB1	overlap
MSTRG.4502	anti-sense_lncRNA	NM_001199910.1	PDP1	overlap
MSTRG.4521	anti-sense_lncRNA	XM_418344.4	C2H8ORF38	overlap
MSTRG.4557	anti-sense_lncRNA	XM_004939994.1	RGS22	overlap
MSTRG.4637	anti-sense_lncRNA	NM_205334.1	COL14A1	overlap
MSTRG.4680	anti-sense_lncRNA	XM_425946.4	LOC428386	overlap
MSTRG.4722	anti-sense_lncRNA	XM_001231629.2	LOC768596	overlap
MSTRG.14482	anti-sense_lncRNA	XM_003642448.2	DDEFL1	overlap
MSTRG.14489	anti-sense_lncRNA	XM_003642454.2	LOC100859178	overlap
MSTRG.14507	anti-sense_lncRNA	XM_004946969.1	LOC101752265	overlap
MSTRG.14509	anti-sense_lncRNA	XM_004946969.1	LOC101752265	overlap
MSTRG.14510	anti-sense_lncRNA	XM_004946969.1	LOC101752265	overlap
MSTRG.14511	anti-sense_lncRNA	XM_004946969.1	LOC101752265	overlap
MSTRG.14537	anti-sense_lncRNA	XM_004946996.1	LOC101749153	overlap
MSTRG.14593	anti-sense_lncRNA	XM_001234176.3	LOC770857	overlap
MSTRG.14639	anti-sense_lncRNA	NM_001012833.1	YTHDF1	overlap
MSTRG.14759	anti-sense_lncRNA	XM_001232075.3	SPO11	overlap
MSTRG.14778	anti-sense_lncRNA	XR_213502.1	LOC101751834	overlap
MSTRG.14806	anti-sense_lncRNA	NM_001039275.2	SLC9A8	overlap
MSTRG.14809	anti-sense_lncRNA	XM_004947288.1	KLHDC7A	overlap
MSTRG.14838	anti-sense_lncRNA	XM_004947325.1	CAMTA1	overlap
MSTRG.14887	anti-sense_lncRNA	XM_004947404.1	VWA1	overlap
MSTRG.14923	anti-sense_lncRNA	XM_427836.4	HSPB7	overlap
MSTRG.14927	anti-sense_lncRNA	XM_004947476.1	FBXO42	overlap
MSTRG.14993	anti-sense_lncRNA	XM_001232282.3	LACTBL1	overlap
MSTRG.15115	anti-sense_lncRNA	XM_004947581.1	UNC5D	overlap
MSTRG.15134	anti-sense_lncRNA	NM_001031396.2	ADAM9	overlap
MSTRG.15143	anti-sense_lncRNA	XM_424407.4	POLB	overlap
MSTRG.15161	anti-sense_lncRNA	XM_004947643.1	LOC101751469	overlap
MSTRG.15173	anti-sense_lncRNA	NM_001109771.2	RPS6KA1	overlap
MSTRG.15210	anti-sense_lncRNA	XM_004947695.1	EYA3	overlap
MSTRG.15229	anti-sense_lncRNA	XM_004947707.1	WDTC1	overlap
MSTRG.15246	anti-sense_lncRNA	XM_004947716.1	FAM54B	overlap
MSTRG.15306	anti-sense_lncRNA	NM_001030900.1	EIF2C3	overlap
MSTRG.15307	anti-sense_lncRNA	XM_004947768.1	EIF2C1	overlap
MSTRG.15373	anti-sense_lncRNA	NM_001030905.1	TCEB3	overlap
MSTRG.15400	anti-sense_lncRNA	XM_001231468.3	LOC768714	overlap
MSTRG.15402	anti-sense_lncRNA	XM_001231502.2	PANX3	overlap
MSTRG.15407	anti-sense_lncRNA	XM_003642607.2	KIRREL3	overlap
MSTRG.15449	anti-sense_lncRNA	XM_003642600.2	GRAMD1B	overlap
MSTRG.15485	anti-sense_lncRNA	NM_001278120.1	REXO2	overlap
MSTRG.15521	anti-sense_lncRNA	XM_004948129.1	BCL9L	overlap
MSTRG.15544	anti-sense_lncRNA	NM_001001527.1	HSPB2	overlap
MSTRG.15642	anti-sense_lncRNA	NM_001257283.1	MCL1	overlap
MSTRG.15667	anti-sense_lncRNA	XR_210282.1	LOC101748005	overlap
MSTRG.15736	anti-sense_lncRNA	XM_004934839.1	TNNI1	overlap
MSTRG.15767	anti-sense_lncRNA	NM_001160320.2	NFASC	overlap
MSTRG.15788	anti-sense_lncRNA	NM_001004395.1	CNTN2	overlap
MSTRG.15856	anti-sense_lncRNA	XM_425830.4	SYT6	overlap
MSTRG.15862	anti-sense_lncRNA	XM_004935007.1	LOC419888	overlap
MSTRG.15893	anti-sense_lncRNA	NM_001030920.1	BAK1	overlap
MSTRG.15895	anti-sense_lncRNA	XM_004948409.1	TSPO2	overlap
MSTRG.15948	anti-sense_lncRNA	XM_418057.4	LOC419936	overlap
MSTRG.15949	anti-sense_lncRNA	XM_004948451.1	LOC101750754	overlap
MSTRG.15950	anti-sense_lncRNA	XM_004948451.1	LOC101750754	overlap
MSTRG.15951	anti-sense_lncRNA	XM_004948451.1	LOC101750754	overlap
MSTRG.15989	anti-sense_lncRNA	XM_004948507.1	LOC101748951	overlap
MSTRG.16012	anti-sense_lncRNA	XM_004948534.1	MAP3K3	overlap
MSTRG.16043	anti-sense_lncRNA	XM_004948566.1	CALCOCO2	overlap
MSTRG.16098	anti-sense_lncRNA	NM_001198752.1	CCR7	overlap
MSTRG.16109	anti-sense_lncRNA	XM_004948606.1	KRT12	overlap
MSTRG.16123	anti-sense_lncRNA	NM_001277984.1	LOC100858439	overlap
MSTRG.16181	anti-sense_lncRNA	NM_001030932.1	HNRNPM	overlap
MSTRG.16188	anti-sense_lncRNA	XM_429731.4	NDUFA11	overlap
MSTRG.16240	anti-sense_lncRNA	XM_004948740.1	ATCAY	overlap
MSTRG.16247	anti-sense_lncRNA	XM_003642845.2	RFX2	overlap
MSTRG.16256	anti-sense_lncRNA	XM_001232249.3	ADAMTS10	overlap
MSTRG.16260	anti-sense_lncRNA	XM_004948762.1	MUC16	overlap
MSTRG.16281	anti-sense_lncRNA	NM_204486.2	TCF3	overlap
MSTRG.4821	anti-sense_lncRNA	NM_001167726.1	REL	overlap
MSTRG.4825	anti-sense_lncRNA	XM_419273.3	LOC421195	overlap
MSTRG.4837	anti-sense_lncRNA	NM_001012870.1	BUB1	overlap
MSTRG.4846	anti-sense_lncRNA	XM_003640887.2	ZNF568	overlap
MSTRG.4866	anti-sense_lncRNA	XM_004940159.1	RIN2	overlap
MSTRG.4935	anti-sense_lncRNA	NM_001012873.1	PPP1R21	overlap
MSTRG.4951	anti-sense_lncRNA	XM_004940206.1	AFTPH	overlap
MSTRG.4999	anti-sense_lncRNA	XM_425261.4	PLCB1	overlap
MSTRG.5055	anti-sense_lncRNA	NM_001199390.1	MRPS5	overlap
MSTRG.5072	anti-sense_lncRNA	XM_003640932.2	MAP4K3	overlap
MSTRG.5074	anti-sense_lncRNA	XM_004935284.1	GPCPD1	overlap
MSTRG.5127	anti-sense_lncRNA	NM_001163800.1	RAB3GAP2	overlap
MSTRG.5154	anti-sense_lncRNA	XM_419425.4	FLVCR1	overlap
MSTRG.5167	anti-sense_lncRNA	NM_001031049.1	LPGAT1	overlap
MSTRG.5181	anti-sense_lncRNA	XM_004935338.1	SYT14	overlap
MSTRG.5196	anti-sense_lncRNA	XM_004935357.1	PLEKHH2	overlap
MSTRG.5242	anti-sense_lncRNA	XM_004935376.1	LRFN2	overlap
MSTRG.5273	anti-sense_lncRNA	XR_210429.1	LOC101750125	overlap
MSTRG.5281	anti-sense_lncRNA	XM_419512.4	BIRC6	overlap
MSTRG.5312	anti-sense_lncRNA	NM_001031059.1	NANP	overlap
MSTRG.5355	anti-sense_lncRNA	XM_419543.4	C1ORF100	overlap
MSTRG.5390	anti-sense_lncRNA	XM_424685.4	GGPS1	overlap
MSTRG.5413	anti-sense_lncRNA	XM_003640954.2	PCNXL2	overlap
MSTRG.5488	anti-sense_lncRNA	XM_004935527.1	TTLL2	overlap
MSTRG.5529	anti-sense_lncRNA	XM_419656.4	C3H6ORF103	overlap
MSTRG.5540	anti-sense_lncRNA	NM_001199386.1	C3H6ORF72	overlap
MSTRG.5556	anti-sense_lncRNA	XR_210486.1	LOC101748301	overlap
MSTRG.5570	anti-sense_lncRNA	XM_001232095.3	ARID1B	overlap
MSTRG.5576	anti-sense_lncRNA	XM_003640916.2	SYNJ2	overlap
MSTRG.5623	anti-sense_lncRNA	XM_003640922.2	BCLAF1	overlap
MSTRG.5644	anti-sense_lncRNA	NM_204624.1	MOXD1	overlap
MSTRG.5707	anti-sense_lncRNA	XM_001233613.3	SLC35F1	overlap
MSTRG.5716	anti-sense_lncRNA	NM_001278004.1	LOC421740	overlap
MSTRG.5728	anti-sense_lncRNA	XM_419778.4	NT5DC1	overlap
MSTRG.5751	anti-sense_lncRNA	NM_001031076.1	GTF3C6	overlap
MSTRG.5758	anti-sense_lncRNA	XM_001234268.2	DDO	overlap
MSTRG.5881	anti-sense_lncRNA	XM_004940417.1	IBTK	overlap
MSTRG.5883	anti-sense_lncRNA	XR_212007.1	LOC101747615	overlap
MSTRG.5960	anti-sense_lncRNA	XM_004940458.1	ZNF451	overlap
MSTRG.5963	anti-sense_lncRNA	XM_004940459.1	DST	overlap
MSTRG.6110	anti-sense_lncRNA	XM_004935781.1	SMC6	overlap
MSTRG.6145	anti-sense_lncRNA	NM_001031094.1	UBXN2A	overlap
MSTRG.6153	anti-sense_lncRNA	XM_419990.2	XAB1	overlap
MSTRG.6227	anti-sense_lncRNA	XM_004935891.1	MSRA	overlap
MSTRG.6265	anti-sense_lncRNA	XM_004935920.1	LOC422051	overlap
MSTRG.6278	anti-sense_lncRNA	NM_001277721.1	MEP1A	overlap
MSTRG.6312	anti-sense_lncRNA	XM_004940558.1	LOC422151	overlap
MSTRG.6372	anti-sense_lncRNA	XM_420200.4	ITGB1BP2	overlap
MSTRG.6410	anti-sense_lncRNA	XM_004940668.1	MOSPD1	overlap
MSTRG.6419	anti-sense_lncRNA	XR_212086.1	LOC101748592	overlap
MSTRG.6448	anti-sense_lncRNA	NM_204795.1	DACH2	overlap
MSTRG.6457	anti-sense_lncRNA	XM_004940712.1	RPS6KA6	overlap
MSTRG.6473	anti-sense_lncRNA	XM_004940729.1	GABRA3	overlap
MSTRG.6486	anti-sense_lncRNA	NM_001012575.1	TMLHE	overlap
MSTRG.6512	anti-sense_lncRNA	XM_004940779.1	FAM123B	overlap
MSTRG.6565	anti-sense_lncRNA	XM_004940820.1	GAB3	overlap
MSTRG.6586	anti-sense_lncRNA	XM_420335.4	CUL4B	overlap
MSTRG.6576	anti-sense_lncRNA	XM_003641122.2	UPF3B	overlap
MSTRG.6606	anti-sense_lncRNA	XR_140094.2	RHOXF1	overlap
MSTRG.6674	anti-sense_lncRNA	XM_004940913.1	42430	overlap
MSTRG.6754	anti-sense_lncRNA	XR_212201.1	LOC101747424	overlap
MSTRG.6774	anti-sense_lncRNA	XM_004940959.1	ZNF827	overlap
MSTRG.6784	anti-sense_lncRNA	XM_004940972.1	TTC29	overlap
MSTRG.6831	anti-sense_lncRNA	NM_001031133.1	SLC20A2	overlap
MSTRG.6839	anti-sense_lncRNA	NM_001031134.2	C4H4ORF29	overlap
MSTRG.6854	anti-sense_lncRNA	XM_004941022.1	FRAS1	overlap
MSTRG.6870	anti-sense_lncRNA	NM_001277897.1	HADH	overlap
MSTRG.6873	anti-sense_lncRNA	NM_001277826.1	SGMS2	overlap
MSTRG.6939	anti-sense_lncRNA	XM_420521.4	GALNT7	overlap
MSTRG.6957	anti-sense_lncRNA	XM_004941080.1	ASB5	overlap
MSTRG.6964	anti-sense_lncRNA	XM_420539.4	ANTXR2	overlap
MSTRG.6972	anti-sense_lncRNA	XM_426310.4	LOC428754	overlap
MSTRG.6987	anti-sense_lncRNA	XM_003641173.2	LIN54	overlap
MSTRG.6999	anti-sense_lncRNA	XM_004941135.1	WDFY3	overlap
MSTRG.7017	anti-sense_lncRNA	XM_004941246.1	LOC101748088	overlap
MSTRG.7015	anti-sense_lncRNA	XM_004941155.1	LOC101750338	overlap
MSTRG.7105	anti-sense_lncRNA	XM_420637.4	PRSS12	overlap
MSTRG.7114	anti-sense_lncRNA	XM_420641.4	ANK2	overlap
MSTRG.7139	anti-sense_lncRNA	XM_001235269.3	PLA2G12A	overlap
MSTRG.7160	anti-sense_lncRNA	XR_140123.2	LOC100857280	overlap
MSTRG.7221	anti-sense_lncRNA	XM_004936011.1	DLC1	overlap
MSTRG.7255	anti-sense_lncRNA	XM_004936042.1	SLAIN2	overlap
MSTRG.7263	anti-sense_lncRNA	XM_003641209.2	CORIN	overlap
MSTRG.7284	anti-sense_lncRNA	XM_420738.4	N4BP2	overlap
MSTRG.7304	anti-sense_lncRNA	NM_001031383.1	PGM2	overlap
MSTRG.7360	anti-sense_lncRNA	XM_001232164.3	PROM1	overlap
MSTRG.7405	anti-sense_lncRNA	NM_001252314.1	TBC1D14	overlap
MSTRG.7441	anti-sense_lncRNA	XM_004936224.1	ZFYVE28	overlap
MSTRG.7463	anti-sense_lncRNA	XM_004936232.1	UVSSA	overlap
MSTRG.7473	anti-sense_lncRNA	NM_204456.1	FGFRL1	overlap
MSTRG.7506	anti-sense_lncRNA	XM_004936265.1	LOC101748113	overlap
MSTRG.7547	anti-sense_lncRNA	XR_210692.1	LOC101750886	overlap
MSTRG.7622	anti-sense_lncRNA	XM_426392.4	DISP2	overlap
MSTRG.7667	anti-sense_lncRNA	XM_001234166.3	NELL1	overlap
MSTRG.7735	anti-sense_lncRNA	NM_001199406.1	DEPDC7	overlap
MSTRG.7791	anti-sense_lncRNA	XM_003641394.2	IPO7	overlap
MSTRG.7809	anti-sense_lncRNA	XR_212319.1	LOC101748221	overlap
MSTRG.7832	anti-sense_lncRNA	XM_004941409.1	ABCC8	overlap
MSTRG.7849	anti-sense_lncRNA	NM_001199592.1	GTF2H1	overlap
MSTRG.7913	anti-sense_lncRNA	NM_001031183.1	PPP6R3	overlap
MSTRG.7927	anti-sense_lncRNA	XM_001232050.3	CTNND1	overlap
MSTRG.7959	anti-sense_lncRNA	XM_427051.4	FBXO3	overlap
MSTRG.7995	anti-sense_lncRNA	XM_421093.4	TTC17	overlap
MSTRG.8048	anti-sense_lncRNA	NM_204244.1	CRY2	overlap
MSTRG.8066	anti-sense_lncRNA	XM_004941616.1	DLL4	overlap
MSTRG.8075	anti-sense_lncRNA	NM_001007930.1	CHP1	overlap
MSTRG.8088	anti-sense_lncRNA	XM_003641348.2	MAPKBP1	overlap
MSTRG.8100	anti-sense_lncRNA	XM_004941656.1	STARD9	overlap
MSTRG.8111	anti-sense_lncRNA	XM_004941669.1	LOC423247	overlap
MSTRG.8169	anti-sense_lncRNA	NM_001113292.1	BMF	overlap
MSTRG.8180	anti-sense_lncRNA	XM_421207.4	C5H15ORF24	overlap
MSTRG.8196	anti-sense_lncRNA	XM_421216.4	AQR	overlap
MSTRG.8227	anti-sense_lncRNA	XR_212402.1	LOC101749382	overlap
MSTRG.8214	anti-sense_lncRNA	XM_421232.4	NPAS3	overlap
MSTRG.8233	anti-sense_lncRNA	NM_001197245.1	EAPP	overlap
MSTRG.8236	anti-sense_lncRNA	XM_004941758.1	BAZ1A	overlap
MSTRG.8246	anti-sense_lncRNA	XM_421241.3	KIAA0391	overlap
MSTRG.8257	anti-sense_lncRNA	XM_004941922.1	FOXA1	overlap
MSTRG.8269	anti-sense_lncRNA	XM_003641362.2	MIA2	overlap
MSTRG.8332	anti-sense_lncRNA	XM_004941838.1	VIPAR	overlap
MSTRG.8335	anti-sense_lncRNA	NM_001006483.2	SPTLC2	overlap
MSTRG.8394	anti-sense_lncRNA	NM_001012588.1	ITPK1	overlap
MSTRG.8415	anti-sense_lncRNA	NM_001008473.1	C5H14ORF129	overlap
MSTRG.8411	anti-sense_lncRNA	XR_212460.1	LOC101748175	overlap
MSTRG.8423	anti-sense_lncRNA	XM_421357.3	CCDC85C	overlap
MSTRG.8492	anti-sense_lncRNA	XM_003641438.2	LOC100859120	overlap
MSTRG.8493	anti-sense_lncRNA	XM_003641438.2	LOC100859120	overlap
MSTRG.8512	anti-sense_lncRNA	XM_001234834.3	ZBTB1	overlap
MSTRG.8543	anti-sense_lncRNA	XM_004936449.1	LOC423523	overlap
MSTRG.8564	anti-sense_lncRNA	XM_004936456.1	LOC101750194	overlap
MSTRG.8620	anti-sense_lncRNA	XR_210745.1	LOC101748303	overlap
MSTRG.8675	anti-sense_lncRNA	XR_210761.1	LOC101751884	overlap
MSTRG.8721	anti-sense_lncRNA	XR_212471.1	LOC101749657	overlap
MSTRG.8725	anti-sense_lncRNA	XM_001231471.2	LOC768610	overlap
MSTRG.8717	anti-sense_lncRNA	XM_421497.4	GLUD1	overlap
MSTRG.8746	anti-sense_lncRNA	XM_004941960.1	LOC101751564	overlap
MSTRG.8748	anti-sense_lncRNA	XM_004941960.1	LOC101751564	overlap
MSTRG.8765	anti-sense_lncRNA	NM_001199524.1	ECD	overlap
MSTRG.8769	anti-sense_lncRNA	XM_004942058.1	IPMK	overlap
MSTRG.8792	anti-sense_lncRNA	NM_001199530.1	DNAJC12	overlap
MSTRG.8831	anti-sense_lncRNA	NM_001257373.1	MTG1	overlap
MSTRG.8836	anti-sense_lncRNA	XM_004941991.1	PAPSS2	overlap
MSTRG.8859	anti-sense_lncRNA	NM_001006497.1	DNA2	overlap
MSTRG.8861	anti-sense_lncRNA	XM_004942011.1	TET1	overlap
MSTRG.8862	anti-sense_lncRNA	XM_004942011.1	TET1	overlap
MSTRG.8866	anti-sense_lncRNA	XM_421574.3	LOC423693	overlap
MSTRG.8900	anti-sense_lncRNA	NM_001031226.1	PPIF	overlap
MSTRG.8944	anti-sense_lncRNA	NM_204350.1	PIK3AP1	overlap
MSTRG.9003	anti-sense_lncRNA	XM_004942385.1	LOC423793	overlap
MSTRG.9023	anti-sense_lncRNA	XM_001231545.3	MYOF	overlap
MSTRG.9035	anti-sense_lncRNA	XM_421689.4	BTAF1	overlap
MSTRG.9037	anti-sense_lncRNA	XM_421690.4	DUSP11	overlap
MSTRG.9079	anti-sense_lncRNA	XM_001233792.2	FBXW4	overlap
MSTRG.9158	anti-sense_lncRNA	XR_212542.1	LOC101747677	overlap
MSTRG.9211	anti-sense_lncRNA	XM_004942339.1	ADAM5P	overlap
MSTRG.9359	anti-sense_lncRNA	NM_205439.1	ITGAV	overlap
MSTRG.9398	anti-sense_lncRNA	XM_421887.4	LOC424033	overlap
MSTRG.9435	anti-sense_lncRNA	XM_004942582.1	LOC101748726	overlap
MSTRG.9436	anti-sense_lncRNA	XM_004942582.1	LOC101748726	overlap
MSTRG.9493	anti-sense_lncRNA	XM_004942632.1	ALS2CR8	overlap
MSTRG.9533	anti-sense_lncRNA	XM_421961.4	RAPH1	overlap
MSTRG.9534	anti-sense_lncRNA	XM_421961.4	RAPH1	overlap
MSTRG.9540	anti-sense_lncRNA	XR_212620.1	LOC101751300	overlap
MSTRG.9555	anti-sense_lncRNA	XM_421989.3	MTX2	overlap
MSTRG.9579	anti-sense_lncRNA	XM_004942729.1	GPR155	overlap
MSTRG.9583	anti-sense_lncRNA	NM_001031254.2	OLA1	overlap
MSTRG.9595	anti-sense_lncRNA	XM_422000.4	DCAF17	overlap
MSTRG.9604	anti-sense_lncRNA	XM_422003.4	MYO3B	overlap
MSTRG.9622	anti-sense_lncRNA	XM_004942820.1	KCNH7	overlap
MSTRG.9615	anti-sense_lncRNA	NM_001031256.2	PSMD14	overlap
MSTRG.9627	anti-sense_lncRNA	XM_003641639.2	MYO10L	overlap
MSTRG.9720	anti-sense_lncRNA	XM_004942890.1	XRCC5	overlap
MSTRG.9725	anti-sense_lncRNA	NM_001006523.1	ERCC3	overlap
MSTRG.9741	anti-sense_lncRNA	XM_003641618.2	RALB	overlap
MSTRG.9759	anti-sense_lncRNA	XM_422097.4	PDIA5	overlap
MSTRG.9763	anti-sense_lncRNA	NM_001012920.3	PTPLB	overlap
MSTRG.9765	anti-sense_lncRNA	NM_205459.2	MYLK	overlap
MSTRG.9831	anti-sense_lncRNA	XM_004942995.1	R3HDM1	overlap
MSTRG.9836	anti-sense_lncRNA	NM_204617.2	CXCR4	overlap
MSTRG.9887	anti-sense_lncRNA	NM_001006529.1	PKP4	overlap
MSTRG.9924	anti-sense_lncRNA	XM_004943297.1	LOC429054	overlap
MSTRG.9934	anti-sense_lncRNA	XM_004943106.1	CAMSAP2	overlap
MSTRG.9968	anti-sense_lncRNA	NM_204478.3	NUF2	overlap
MSTRG.9979	anti-sense_lncRNA	XM_422255.4	CACNA1E	overlap
MSTRG.10042	anti-sense_lncRNA	XM_004943266.1	LOC101751959	overlap
MSTRG.10046	anti-sense_lncRNA	XM_422283.4	HEBP2	overlap
MSTRG.10074	anti-sense_lncRNA	XR_212760.1	LOC101750053	overlap
MSTRG.10133	anti-sense_lncRNA	XM_422330.4	ABCA4	overlap
MSTRG.10150	anti-sense_lncRNA	XM_004936605.1	RPAP2	overlap
MSTRG.10268	anti-sense_lncRNA	NM_001031281.1	MMACHC	overlap
MSTRG.10311	anti-sense_lncRNA	XM_422464.4	FAF1	overlap
MSTRG.10315	anti-sense_lncRNA	NM_001031283.1	EPS15	overlap
MSTRG.10322	anti-sense_lncRNA	XM_426662.3	SLC1A7	overlap
MSTRG.10409	anti-sense_lncRNA	NM_001177415.1	DNAJC6	overlap
MSTRG.10402	anti-sense_lncRNA	NM_001031291.1	PDE4B	overlap
MSTRG.10416	anti-sense_lncRNA	XM_001234702.3	GNG12	overlap
MSTRG.10484	anti-sense_lncRNA	XM_004936955.1	WDR33	overlap
MSTRG.10501	anti-sense_lncRNA	XM_004936966.1	ARHGEF4	overlap
MSTRG.10503	anti-sense_lncRNA	XM_004936971.1	AMER3	overlap
MSTRG.10523	anti-sense_lncRNA	XM_004937073.1	LOC101749219	overlap
MSTRG.10534	anti-sense_lncRNA	XM_422676.4	SENP2	overlap
MSTRG.10566	anti-sense_lncRNA	XM_004937018.1	FARP2	overlap
MSTRG.10654	anti-sense_lncRNA	XM_422604.4	DNER	overlap
MSTRG.10670	anti-sense_lncRNA	NM_001184713.1	TFDP2	overlap
MSTRG.10729	anti-sense_lncRNA	XM_004943361.1	LRCH3	overlap
MSTRG.10798	anti-sense_lncRNA	XM_004943451.1	PEX5L	overlap
MSTRG.10819	anti-sense_lncRNA	NM_001031369.1	TBL1XR1	overlap
MSTRG.10846	anti-sense_lncRNA	XM_004943489.1	PHC3	overlap
MSTRG.10865	anti-sense_lncRNA	XM_004943511.1	LOC101749876	overlap
MSTRG.10895	anti-sense_lncRNA	XR_212815.1	LOC101748200	overlap
MSTRG.10917	anti-sense_lncRNA	NM_001006558.1	GYG1	overlap
MSTRG.16479	anti-sense_lncRNA	XM_004949029.1	ST8SIA5	overlap
MSTRG.16490	anti-sense_lncRNA	XM_003642906.2	SLC14A2	overlap
MSTRG.16592	anti-sense_lncRNA	XM_004937158.1	MYO3AL	overlap
MSTRG.16597	anti-sense_lncRNA	XM_001233389.3	LOC770077	overlap
MSTRG.16614	anti-sense_lncRNA	NM_001031448.1	AMACR	overlap
MSTRG.16622	anti-sense_lncRNA	NM_204854.1	PRLR	overlap
MSTRG.16632	anti-sense_lncRNA	XM_001234076.3	CZH5ORF42	overlap
MSTRG.16681	anti-sense_lncRNA	XM_001231593.3	SNX18	overlap
MSTRG.16754	anti-sense_lncRNA	XM_004937298.1	LOC101749460	overlap
MSTRG.16784	anti-sense_lncRNA	XM_004937333.1	AGGF1	overlap
MSTRG.16790	anti-sense_lncRNA	XM_004937357.1	FAM169A	overlap
MSTRG.16846	anti-sense_lncRNA	NM_001030538.1	JAK2	overlap
MSTRG.16856	anti-sense_lncRNA	XM_004949075.1	LOC100858941	overlap
MSTRG.16918	anti-sense_lncRNA	XM_003642998.2	LOC100859551	overlap
MSTRG.16919	anti-sense_lncRNA	XM_003642998.2	LOC100859551	overlap
MSTRG.16920	anti-sense_lncRNA	XM_003642997.2	LOC100859518	overlap
MSTRG.16921	anti-sense_lncRNA	XM_003642997.2	LOC100859518	overlap
MSTRG.16922	anti-sense_lncRNA	XM_003642999.2	LOC100859587	overlap
MSTRG.16923	anti-sense_lncRNA	XM_003642999.2	LOC100859587	overlap
MSTRG.16931	anti-sense_lncRNA	NM_001031422.1	PIP5K1B	overlap
MSTRG.16903	anti-sense_lncRNA	NM_001039335.1	SMC5	overlap
MSTRG.16911	anti-sense_lncRNA	XM_004949158.1	TRPM3	overlap
MSTRG.16971	anti-sense_lncRNA	XM_004949210.1	SLC28A3	overlap
MSTRG.17130	anti-sense_lncRNA	XM_004949318.1	LOC101747437	overlap
MSTRG.17131	anti-sense_lncRNA	XM_004949372.1	LOC101747274	overlap
MSTRG.17242	anti-sense_lncRNA	XM_003643068.2	LOC100859691	overlap
MSTRG.17258	anti-sense_lncRNA	XM_004949424.1	LOC101747989	overlap
MSTRG.17299	anti-sense_lncRNA	XM_003643077.2	RASGRF2	overlap
MSTRG.17333	anti-sense_lncRNA	XM_004949477.1	LOC101749891	overlap
MSTRG.17335	anti-sense_lncRNA	XM_004949474.1	LOC101749743	overlap
MSTRG.17359	anti-sense_lncRNA	XM_004949666.1	LOC101748771	overlap
MSTRG.17390	anti-sense_lncRNA	XM_004949526.1	LOC101748770	overlap
MSTRG.17392	anti-sense_lncRNA	XM_004949531.1	LOC101749002	overlap
MSTRG.17394	anti-sense_lncRNA	XM_004949531.1	LOC101749002	overlap
MSTRG.17414	anti-sense_lncRNA	XR_213896.1	LOC101750770	overlap
MSTRG.17427	anti-sense_lncRNA	XM_004949569.1	LOC101751281	overlap
MSTRG.17428	anti-sense_lncRNA	XM_003643087.2	LOC100857514	overlap
MSTRG.17471	anti-sense_lncRNA	XM_003643089.2	LOC100857921	overlap
MSTRG.17472	anti-sense_lncRNA	XM_003643089.2	LOC100857921	overlap
MSTRG.17473	anti-sense_lncRNA	XM_003643089.2	LOC100857921	overlap
MSTRG.17474	anti-sense_lncRNA	XM_003643091.2	LOC100857986	overlap
MSTRG.17476	anti-sense_lncRNA	XM_003643090.2	LOC100857948	overlap
MSTRG.17477	anti-sense_lncRNA	XM_003643090.2	LOC100857948	overlap
MSTRG.17478	anti-sense_lncRNA	XM_003643091.2	LOC100857986	overlap
MSTRG.17479	anti-sense_lncRNA	XM_003643091.2	LOC100857986	overlap
MSTRG.17480	anti-sense_lncRNA	XM_003643091.2	LOC100857986	overlap
MSTRG.17484	anti-sense_lncRNA	XM_003643072.2	SEMA6A	overlap
MSTRG.17491	anti-sense_lncRNA	XM_424965.4	MARVELD2	overlap
MSTRG.17504	anti-sense_lncRNA	XM_004949654.1	LOC101747756	overlap
MSTRG.17512	anti-sense_lncRNA	XM_003643099.2	LOC100858603	overlap
MSTRG.17513	anti-sense_lncRNA	XM_003643099.2	LOC100858603	overlap
MSTRG.17516	anti-sense_lncRNA	XR_213906.1	LOC101748349	overlap
MSTRG.17533	anti-sense_lncRNA	XR_213906.1	LOC101748349	overlap
MSTRG.17593	anti-sense_lncRNA	XR_213907.1	LOC101748455	overlap
MSTRG.18546	anti-sense_lncRNA	XR_213910.1	LOC101750040	overlap
MSTRG.18549	anti-sense_lncRNA	XR_213910.1	LOC101750040	overlap
MSTRG.18551	anti-sense_lncRNA	XR_213910.1	LOC101750040	overlap
MSTRG.18582	anti-sense_lncRNA	XR_213911.1	LOC101750150	overlap
MSTRG.18614	anti-sense_lncRNA	XR_213915.1	LOC101750395	overlap
MSTRG.18616	anti-sense_lncRNA	XR_213912.1	LOC101750203	overlap
MSTRG.18650	anti-sense_lncRNA	XR_213917.1	LOC100858705	overlap
MSTRG.18651	anti-sense_lncRNA	XR_213917.1	LOC100858705	overlap
MSTRG.18660	anti-sense_lncRNA	XR_213918.1	LOC101750510	overlap
MSTRG.18724	anti-sense_lncRNA	XR_213921.1	LOC101750692	overlap
MSTRG.18749	anti-sense_lncRNA	XR_213920.1	LOC101750649	overlap
MSTRG.18772	anti-sense_lncRNA	XR_213923.1	LOC101751431	overlap
MSTRG.18782	anti-sense_lncRNA	XR_213923.1	LOC101751431	overlap
MSTRG.18789	anti-sense_lncRNA	XM_004949679.1	LOC101751243	overlap
MSTRG.18802	anti-sense_lncRNA	XM_004949679.1	LOC101751243	overlap
MSTRG.18810	anti-sense_lncRNA	XR_213923.1	LOC101751431	overlap
MSTRG.18811	anti-sense_lncRNA	XR_213923.1	LOC101751431	overlap
MSTRG.17615	anti-sense_lncRNA	XM_003643103.2	CCDC112	overlap
MSTRG.17668	anti-sense_lncRNA	XR_213936.1	LOC101748337	overlap
MSTRG.17693	anti-sense_lncRNA	XR_213936.1	LOC101748337	overlap
MSTRG.17696	anti-sense_lncRNA	XR_213936.1	LOC101748337	overlap
MSTRG.17707	anti-sense_lncRNA	XR_213934.1	LOC101748234	overlap
MSTRG.17710	anti-sense_lncRNA	XR_213936.1	LOC101748337	overlap
MSTRG.17723	anti-sense_lncRNA	XR_213936.1	LOC101748337	overlap
MSTRG.17916	anti-sense_lncRNA	XR_213941.1	LOC101750372	overlap
MSTRG.17756	anti-sense_lncRNA	NM_001012700.1	LARP4	overlap
MSTRG.17761	anti-sense_lncRNA	XM_004949728.1	LIMA1	overlap
MSTRG.17773	anti-sense_lncRNA	XM_003643124.2	LOC100858942	overlap
MSTRG.17846	anti-sense_lncRNA	XR_213961.1	LOC101749614	overlap
MSTRG.17847	anti-sense_lncRNA	XM_004949790.1	LOC101749670	overlap
MSTRG.17852	anti-sense_lncRNA	XM_004949790.1	LOC101749670	overlap
