# Supplementary material for: Analyses of Long Non-Coding RNA and mRNA profiling using RNA sequencing in chicken testis with extreme sperm motility
Source: Sci Rep. 2017 Aug 22;7:9055. doi: 10.1038/s41598-017-08738-9 (PMC5567338; doi:10.1038/s41598-017-08738-9)
Supplement: Supplementary file 6 — Table S6 [file 41598_2017_8738_MOESM6_ESM.xls]

## Sheet: sheet1
Analyses of Long Non-Coding RNA and mRNA profiling using RNA sequencing in chicken testis with extreme sperm motility Yifan Liu, Yanyan Sun, Yunlei Li, Hao Bai, Fuguang Xue, Songshan Xu, Hong Xu, Lei Shi, Ning Yang and Jilan Chen
Supplementary Table S6 GO analysis of the nearest neighboring protein-coding genes of lncRNAs.
Terms for biological process	Count>10	P-value
GO:0007411~axon guidance	20	4.57e-05
GO:0030182~neuron differentiation	14	0.00018
GO:0060021~palate development	15	0.001242
GO:0045165~cell fate commitment	11	0.001898
GO:0007165~signal transduction	38	0.002023
GO:0045944~positive regulation of transcription from RNA polymerase II promoter	58	0.007256
GO:0060070~canonical Wnt signaling pathway	13	0.007514
GO:0006468~protein phosphorylation	17	0.008958
GO:0043547~positive regulation of GTPase activity	14	0.012261
GO:0006915~apoptotic process	17	0.017463
GO:0016055~Wnt signaling pathway	13	0.02545
GO:0045892~negative regulation of transcription, DNA-templated	25	0.036834
GO:0043161~proteasome-mediated ubiquitin-dependent protein catabolic process	15	0.036962
GO:0006366~transcription from RNA polymerase II promoter	17	0.037094
GO:0006357~regulation of transcription from RNA polymerase II promoter	28	0.046714
