# Supplementary material for: Analyses of Long Non-Coding RNA and mRNA profiling using RNA sequencing in chicken testis with extreme sperm motility
Source: Sci Rep. 2017 Aug 22;7:9055. doi: 10.1038/s41598-017-08738-9 (PMC5567338; doi:10.1038/s41598-017-08738-9)
Supplement: Supplementary file 7 — Table S7 [file 41598_2017_8738_MOESM7_ESM.xls]

## Sheet: Sheet1
Analyses of Long Non-Coding RNA and mRNA profiling using RNA sequencing in chicken testis with extreme sperm motility Yifan Liu, Yanyan Sun, Yunlei Li, Hao Bai, Fuguang Xue, Songshan Xu, Hong Xu, Lei Shi, Ning Yang and Jilan Chen
Supplementary Table S7 Differentially expressed lncRNAs identified in chicken testis between low and high sperm motility groups. Foldchange = Expression(low group)/Expression(high group).
LncRNA loci	LncRNA id	Foldchange	P-value	LncRNA type
MSTRG.16919	MSTRG.16919.6	-7.92958	0.000959257	anti-sense_lncRNA
MSTRG.17513	MSTRG.17513.1	-5.4308	0.0440923	anti-sense_lncRNA
MSTRG.17852	MSTRG.17852.2	-4.59684	0.0002565	anti-sense_lncRNA
MSTRG.4692	MSTRG.4692.2	-4.40739	0.0398249	linc RNA
MSTRG.16922	MSTRG.16922.2	-4.23488	0.0295712	anti-sense_lncRNA
MSTRG.12762	MSTRG.12762.3	-4.08307	0.0337565	linc RNA
MSTRG.14576	MSTRG.14576.1	-4.07505	0.0248075	linc RNA
MSTRG.1907	MSTRG.1907.3	-3.91651	0.00786447	anti-sense_lncRNA
MSTRG.14576	MSTRG.14576.2	-3.91248	0.0183001	linc RNA
MSTRG.4692	MSTRG.4692.4	-3.66562	0.0269872	linc RNA
MSTRG.15306	MSTRG.15306.1	-3.61259	0.0123364	anti-sense_lncRNA
MSTRG.13028	MSTRG.13028.1	-3.60886	0.0366155	linc RNA
MSTRG.15195	MSTRG.15195.1	-3.47542	0.00135031	linc RNA
MSTRG.17390	MSTRG.17390.5	-3.44839	0.0251017	anti-sense_lncRNA
MSTRG.6735	MSTRG.6735.1	-3.42984	0.00386354	linc RNA
MSTRG.8690	MSTRG.8690.1	-3.29815	0.0416594	linc RNA
MSTRG.16919	MSTRG.16919.4	-3.29198	0.00735765	anti-sense_lncRNA
MSTRG.5628	MSTRG.5628.3	-3.16139	0.0282204	linc RNA
MSTRG.17906	MSTRG.17906.82	-2.91193	0.044346	linc RNA
MSTRG.50	MSTRG.50.1	-2.88205	0.0143266	linc RNA
MSTRG.14250	MSTRG.14250.3	-2.85613	0.0379987	linc RNA
MSTRG.8984	MSTRG.8984.9	-2.84562	0.0104283	linc RNA
MSTRG.17846	MSTRG.17846.1	-2.8401	0.0425451	anti-sense_lncRNA
MSTRG.17221	MSTRG.17221.1	-2.7906	0.000675582	intronic_lncRNA
MSTRG.1766	MSTRG.1766.3	-2.76736	0.00718204	linc RNA
MSTRG.1766	MSTRG.1766.2	-2.74051	0.0395148	linc RNA
MSTRG.16024	MSTRG.16024.2	-2.72615	0.0208477	linc RNA
MSTRG.16754	MSTRG.16754.5	-2.60835	0.000870423	anti-sense_lncRNA
MSTRG.16978	MSTRG.16978.1	-2.55872	0.00112248	linc RNA
MSTRG.2559	MSTRG.2559.2	-2.50378	0.019632	linc RNA
MSTRG.5778	MSTRG.5778.21	-2.50217	0.0137022	linc RNA
MSTRG.5690	MSTRG.5690.1	-2.47041	0.00173434	linc RNA
MSTRG.3133	MSTRG.3133.2	-2.33485	0.0343506	linc RNA
MSTRG.1717	MSTRG.1717.3	-2.3103	0.0241457	anti-sense_lncRNA
MSTRG.9037	MSTRG.9037.1	-2.27713	0.0157643	anti-sense_lncRNA
MSTRG.5606	MSTRG.5606.1	-2.24925	0.00803426	linc RNA
MSTRG.10654	MSTRG.10654.1	-2.23662	0.0408774	anti-sense_lncRNA
MSTRG.13141	MSTRG.13141.3	-2.2123	0.0395148	linc RNA
MSTRG.7463	MSTRG.7463.1	-2.20068	0.0155848	anti-sense_lncRNA
MSTRG.17526	MSTRG.17526.1	-2.19881	0.0410955	linc RNA
MSTRG.4999	MSTRG.4999.2	-2.17475	0.0361303	anti-sense_lncRNA
MSTRG.16502	MSTRG.16502.1	-2.14193	0.0133058	linc RNA
MSTRG.13701	MSTRG.13701.3	-2.1386	0.0130843	intronic_lncRNA
MSTRG.17906	MSTRG.17906.112	-2.08368	0.0352765	linc RNA
MSTRG.11796	MSTRG.11796.6	-2.08142	0.0375621	linc RNA
MSTRG.17205	MSTRG.17205.1	-2.07729	0.0442175	linc RNA
MSTRG.2644	MSTRG.2644.3	-2.06248	0.01849	linc RNA
MSTRG.10402	MSTRG.10402.1	-2.04579	0.0419923	anti-sense_lncRNA
MSTRG.1794	MSTRG.1794.2	-2.03985	0.00494856	anti-sense_lncRNA
MSTRG.11244	MSTRG.11244.1	-2.0126	0.0013989	anti-sense_lncRNA
MSTRG.2213	MSTRG.2213.1	-1.97171	0.0141288	anti-sense_lncRNA
MSTRG.5226	MSTRG.5226.1	-1.95332	0.0231168	linc RNA
MSTRG.613	MSTRG.613.1	-1.94598	0.027564	anti-sense_lncRNA
MSTRG.5411	MSTRG.5411.3	-1.94228	0.0356035	intronic_lncRNA
MSTRG.17668	MSTRG.17668.1	-1.93651	0.0128904	anti-sense_lncRNA
MSTRG.13322	MSTRG.13322.1	-1.93076	0.0385201	linc RNA
MSTRG.1717	MSTRG.1717.2	-1.90461	0.0244995	anti-sense_lncRNA
MSTRG.16919	MSTRG.16919.2	-1.90326	0.00502144	anti-sense_lncRNA
MSTRG.13068	MSTRG.13068.1	-1.86962	0.0475639	intronic_lncRNA
MSTRG.13629	MSTRG.13629.1	-1.82453	0.0352133	anti-sense_lncRNA
MSTRG.2389	MSTRG.2389.1	-1.81045	0.0214796	linc RNA
MSTRG.3779	MSTRG.3779.2	-1.8088	0.00993132	intronic_lncRNA
MSTRG.17773	MSTRG.17773.1	-1.80293	0.0041314	anti-sense_lncRNA
MSTRG.12295	MSTRG.12295.3	-1.78779	0.0194176	anti-sense_lncRNA
MSTRG.830	MSTRG.830.1	-1.7847	0.0159963	intronic_lncRNA
MSTRG.3133	MSTRG.3133.1	-1.76183	0.0412567	anti-sense_lncRNA
MSTRG.9784	MSTRG.9784.1	-1.76173	0.0295045	linc RNA
MSTRG.16482	MSTRG.16482.1	-1.75329	0.0458797	intronic_lncRNA
MSTRG.15521	MSTRG.15521.1	-1.74575	0.00213545	anti-sense_lncRNA
MSTRG.4319	MSTRG.4319.1	-1.73636	0.0144028	intronic_lncRNA
MSTRG.15210	MSTRG.15210.3	-1.72786	0.0395148	anti-sense_lncRNA
MSTRG.18661	MSTRG.18661.1	-1.72106	0.0213392	linc RNA
MSTRG.13323	MSTRG.13323.1	-1.71615	0.0350873	linc RNA
MSTRG.16911	MSTRG.16911.1	-1.71576	0.0199097	anti-sense_lncRNA
MSTRG.3652	MSTRG.3652.1	-3.39363	0.00264786	linc RNA
MSTRG.4243	MSTRG.4243.1	-1.68753	0.0392699	intronic_lncRNA
MSTRG.3461	MSTRG.3461.1	-1.67184	0.00942516	linc RNA
MSTRG.4084	MSTRG.4084.1	-1.67003	0.00637213	anti-sense_lncRNA
MSTRG.17906	MSTRG.17906.62	-1.66557	0.0312125	linc RNA
MSTRG.5960	MSTRG.5960.1	-1.66401	0.0126684	anti-sense_lncRNA
MSTRG.16920	MSTRG.16920.1	-1.65522	0.0460218	anti-sense_lncRNA
MSTRG.10220	MSTRG.10220.1	-1.65421	0.0266136	linc RNA
MSTRG.8810	MSTRG.8810.6	-1.61513	0.0340344	anti-sense_lncRNA
MSTRG.5281	MSTRG.5281.3	-1.60718	0.0169964	linc RNA
MSTRG.7418	MSTRG.7418.1	-1.60701	0.0146256	linc RNA
MSTRG.12652	MSTRG.12652.4	-1.59667	0.000115528	linc RNA
MSTRG.3393	MSTRG.3393.1	-1.58657	0.00518501	intronic_lncRNA
MSTRG.13118	MSTRG.13118.9	-1.56353	0.046972	anti-sense_lncRNA
MSTRG.17484	MSTRG.17484.1	-1.54831	0.0380446	anti-sense_lncRNA
MSTRG.13413	MSTRG.13413.2	-1.54444	0.0395148	anti-sense_lncRNA
MSTRG.17534	MSTRG.17534.5	-1.52889	0.0439481	linc RNA
MSTRG.17111	MSTRG.17111.2	-1.52675	0.0245404	linc RNA
MSTRG.5453	MSTRG.5453.1	-1.51286	0.0380626	linc RNA
MSTRG.17194	MSTRG.17194.3	-1.51212	0.0324699	linc RNA
MSTRG.8719	MSTRG.8719.1	-1.50167	0.005353	linc RNA
MSTRG.6012	MSTRG.6012.1	1.52751	0.026875	linc RNA
MSTRG.9816	MSTRG.9816.1	1.53247	0.0114766	linc RNA
MSTRG.12103	MSTRG.12103.2	1.55082	0.0229973	anti-sense_lncRNA
MSTRG.9433	MSTRG.9433.1	1.55855	0.0180464	linc RNA
MSTRG.16012	MSTRG.16012.1	1.5632	0.0381162	anti-sense_lncRNA
MSTRG.3443	MSTRG.3443.1	1.56705	0.0311569	anti-sense_lncRNA
MSTRG.16790	MSTRG.16790.2	1.58128	0.0434114	anti-sense_lncRNA
MSTRG.9741	MSTRG.9741.2	1.60319	0.0429952	anti-sense_lncRNA
MSTRG.17922	MSTRG.17922.1	1.61301	0.00148148	linc RNA
MSTRG.7105	MSTRG.7105.7	1.65463	0.0398927	anti-sense_lncRNA
MSTRG.18772	MSTRG.18772.8	1.68556	0.0256334	intronic_lncRNA
MSTRG.8689	MSTRG.8689.1	1.68888	0.0426975	linc RNA
MSTRG.5488	MSTRG.5488.43	1.79202	0.0239394	anti-sense_lncRNA
MSTRG.2619	MSTRG.2619.2	1.84291	0.025497	anti-sense_lncRNA
MSTRG.4199	MSTRG.4199.2	1.92518	0.00474802	anti-sense_lncRNA
MSTRG.9555	MSTRG.9555.3	1.95674	0.00591381	anti-sense_lncRNA
MSTRG.17761	MSTRG.17761.1	1.99896	0.00418926	anti-sense_lncRNA
MSTRG.12892	MSTRG.12892.1	2.00947	0.0295745	linc RNA
MSTRG.2706	MSTRG.2706.4	2.08926	0.0129244	anti-sense_lncRNA
MSTRG.9037	MSTRG.9037.2	2.09706	0.0115705	anti-sense_lncRNA
MSTRG.4081	MSTRG.4081.2	2.12697	0.0268984	intronic_lncRNA
MSTRG.15407	MSTRG.15407.1	2.33021	0.0363138	anti-sense_lncRNA
MSTRG.594	MSTRG.594.2	2.36766	0.0474491	anti-sense_lncRNA
MSTRG.2107	MSTRG.2107.1	2.44278	0.00600237	linc RNA
MSTRG.11033	MSTRG.11033.1	2.74229	0.0112862	anti-sense_lncRNA
MSTRG.6750	MSTRG.6750.1	2.80388	0.00509171	intronic_lncRNA
MSTRG.5242	MSTRG.5242.3	2.96638	7.51e-05	anti-sense_lncRNA
MSTRG.17847	MSTRG.17847.3	3.52711	0.00751291	anti-sense_lncRNA
MSTRG.6568	MSTRG.6568.2	4.00056	0.0446297	linc RNA
