# Supplementary material for: Analyses of Long Non-Coding RNA and mRNA profiling using RNA sequencing in chicken testis with extreme sperm motility
Source: Sci Rep. 2017 Aug 22;7:9055. doi: 10.1038/s41598-017-08738-9 (PMC5567338; doi:10.1038/s41598-017-08738-9)
Supplement: Supplementary file 8 — Table S8 [file 41598_2017_8738_MOESM8_ESM.xls]

## Sheet: Sheet1
Analyses of Long Non-Coding RNA and mRNA profiling using RNA sequencing in chicken testis with extreme sperm motility Yifan Liu, Yanyan Sun, Yunlei Li, Hao Bai, Fuguang Xue, Songshan Xu, Hong Xu, Lei Shi, Ning Yang and Jilan Chen
Supplementary Table S8 Differentially expressed mRNAs identified in chicken testis between low and high sperm motility groups. Foldchange = Expression(low group)/Expression(high group).
Gene ID	Gene symbol	Foldchange	P-value
NM_001025440.1	CHMP1A	-33.6285	2.47e-05
NM_001006169.1	NDE1	-33.2023	3e-05
XM_424097.4	CCDC19	-24.6034	0.0395148
XM_003642305.2	MRPS2	-19.1201	0.0072333
NM_001012291.1	PNRC1	-18.8378	0.0265652
XM_422864.3	HORMAD1	-16.3149	0.0029283
NM_001277458.1	BBS4	-12.1684	0.000606847
XM_004950114.1	LOC101749569	-11.6737	0.00198381
NM_001277897.1	HADH	-11.3804	0.000680399
NM_205523.1	GOT2	-10.8338	0.0395148
XM_004945598.1	ALDH2	-10.2776	0.0452352
NM_204816.1	CHRNA1	-9.87413	0.0369582
XM_003642564.1	LOC100857945	-9.22661	0.0395148
XM_004935295.1	TMEM63A	-9.01034	0.0180853
XM_004942034.1	MICU1	-7.88695	0.0409358
XM_004935867.1	STMN4	-7.45992	0.00304955
XM_421664.4	PANK1	-7.07564	0.00611772
XM_004943936.1	SPG11	-6.92348	0.00803122
XM_003640582.2	IFT88	-6.74604	0.0152124
XM_004935868.1	STMN4	-6.68667	0.00710046
NM_001039603.1	PRKAA1	-6.65474	0.0395148
XM_422155.4	KIF5C	-5.35285	0.0475638
NM_001031461.1	MAP1LC3B	-5.00662	0.000728476
XM_421768.4	TDRD1	-4.74464	0.0310095
XM_422724.3	TCTEX1D2	-4.69918	0.0395148
XM_004938663.1	MTRF1	-4.57548	0.0389881
XM_004937268.1	LRRC70	-4.52321	0.0424787
NM_205297.1	SPCS3	-4.48361	0.0395148
XR_211157.1	LOC101750932	-4.23509	0.0344844
XR_211403.1	IFT88	-4.22594	0.0190456
XM_415187.4	USP30	-4.21933	0.0395148
XM_004935881.1	FBXO16	-4.21183	0.0395148
XR_211059.1	LOC101747666	-4.20763	0.0131167
XM_004935882.1	FBXO16	-4.15555	0.0395148
XM_418724.3	C2H7ORF31	-3.93948	0.0090239
XM_004945887.1	PRRC2B	-3.91193	0.0395148
XM_004939586.1	C2H7ORF25	-3.86295	0.0411118
XM_004950076.1	LOC101749551	-3.79208	0.0345734
XM_003641772.2	DNAJC19	-3.72208	0.0143435
NM_001097532.2	ATP6V0E1	-3.71901	0.0319748
NM_001031513.1	STT3B	-3.69176	0.008456
NM_001173521.1	NLGN3	-3.64313	0.040832
XM_418619.4	STAM	-3.62876	0.0391065
NM_001277789.1	C1GALT1C1	-3.59666	0.0311331
XM_004939074.1	NKTR	-3.54356	0.0285116
NM_001079482.1	PPP2R5C	-3.52461	0.00184761
XM_004939348.1	STK31	-3.51387	0.0169864
XM_421402.4	LOC423499	-3.47065	0.00905751
XR_211060.1	LOC101747706	-3.46138	0.00975728
XM_004938472.1	ATP10A	-3.37616	0.0153801
XR_213036.1	LOC101750520	-3.32059	0.0212911
NM_001006274.1	CKAP2	-3.30442	0.0341091
NM_001030394.1	HMG20A	-3.28333	0.00176516
XM_004945973.1	SEC16A	-3.21445	0.0399991
XM_004945310.1	CLEC16A	-3.20567	0.0127185
XM_004944964.1	CNOT6	-3.16746	0.0422535
NM_001145430.1	C4H4ORF52	-3.16202	0.00332434
NM_001080875.2	SDHB	-3.13874	0.0319094
XM_419809.4	AIM1	-3.07754	0.0106935
NM_001257295.1	BCAS2	-3.07477	0.000440409
XM_004940838.1	AKAP14	-3.04737	0.0137688
XM_004950390.1	LOC101747245	-3.02373	0.0302038
XM_004947503.1	MFN2	-2.99499	0.0108797
XR_210709.1	LOC101749585	-2.93581	0.0395148
XM_424967.4	MCCC2	-2.92778	0.0387261
XM_003640581.2	MRP63	-2.86272	0.0404979
NM_001142862.1	OAZ2	-2.82004	0.00345233
XM_004940839.1	AKAP14	-2.78775	0.0480743
XM_004935550.1	RPS6KA2	-2.78496	0.0446216
XM_417486.4	NPEPL1	-2.72225	0.039375
XM_001234814.3	LOC771551	-2.70643	5.74e-05
XM_004939294.1	EFCAB1	-2.6714	0.00591697
NM_001031243.1	HIBCH	-2.64907	0.00723384
NM_001199488.1	SNX16	-2.64251	0.0156272
NM_001031298.1	CCDC101	-2.64172	0.0362836
XM_004938874.1	CCDC67	-2.62465	0.0237047
XM_001235372.3	TXNDC12	-2.62224	0.0491925
XM_414971.4	AHCYL2	-2.6216	0.0473273
XM_423059.4	PA2G4	-2.58878	0.0483982
XM_004948941.1	CALR3	-2.58114	0.00831103
NM_001004376.2	HBAA	-2.56575	0.00190033
NM_001198642.1	PEBP1	-2.54577	0.0270458
XM_004943102.1	DDX59	-2.53837	0.0163158
NM_001006398.1	EPRS	-2.53283	0.0286512
NM_001005843.1	UQCRFS1	-2.52189	0.0061308
XM_004942165.1	KNDC1	-2.51547	0.0306188
NM_001277352.1	BLOC1S2	-2.50999	0.00881093
XM_421193.4	RDH12	-2.50741	0.0447467
XM_003642201.2	LOC100859289	-2.50326	0.0239938
XM_004936180.1	PPP2R2C	-2.50074	0.0293844
XM_004948145.1	BCO2	-2.49113	0.0211619
NM_001277405.1	ANKRD22	-2.48419	0.0386589
XM_004945972.1	SEC16A	-2.4835	0.0430478
XR_213382.1	LOC101751278	-2.45675	0.00466254
XM_004949825.1	LOC101749184	-2.45409	0.0486817
NM_001012531.1	NEK6	-2.43862	0.0132978
NM_001159371.1	HYDIN	-2.42072	0.0227055
XM_004936077.1	SLC30A9	-2.40894	0.0190644
XM_421822.4	MKI67	-2.39589	0.00461304
NM_001029980.1	PRR5	-2.3937	0.0241404
XR_210160.1	LOC416951	-2.39045	0.00110751
XM_418667.4	SGCE	-2.38267	0.0210964
NM_001277457.1	RPL35A	-2.36825	0.0179838
XM_004939226.1	KIAA1217	-2.36562	0.0446179
XM_418867.4	C2H7ORF25	-2.34729	0.0376943
NM_001044649.1	CENPQ	-2.33874	0.0305357
XM_004938727.1	NEK5	-2.33849	0.0257799
XM_003642381.2	LOC100857937	-2.33641	0.0205993
XM_004935527.1	TTLL2	-2.33525	0.00805418
XR_213961.1	LOC101749614	-2.32507	0.00259277
NM_001001746.1	ST8SIA3	-2.32137	0.0168917
XM_004936501.1	MAP4K5	-2.30721	0.0441896
XM_425756.4	C1QB	-2.30698	0.0232953
XM_004947736.1	TRIM63	-2.30657	0.0150957
XM_001234162.3	LOC770839	-2.3022	0.0449945
XM_004936390.1	LOC772187	-2.30108	0.0318768
NM_204787.1	VCAN	-2.29561	0.0357699
NM_001030598.1	ABTB1	-2.29456	0.0149706
XM_004938235.1	TTF2	-2.26465	0.0495804
XM_004949488.1	LOC101750451	-2.2492	0.00115259
XM_426430.4	PAPLN	-2.24881	0.0395148
XR_214067.1	LOC101748376	-2.24775	0.0110761
XM_004945751.1	ANKMY1	-2.24533	0.0363362
XR_211596.1	RPL14	-2.23965	0.0395148
XM_004942614.1	TRAK2	-2.23276	0.0474485
NM_001277671.1	C11H19ORF12	-2.22104	0.0124118
NM_001142872.1	RFT1	-2.17347	0.025828
XM_003643627.2	LOC100859778	-2.16581	0.039313
XM_419430.3	NENF	-2.1533	0.0404918
XM_004942696.1	CCDC141	-2.14577	0.0220374
XM_004937542.1	GPR85	-2.14425	0.0158069
XM_004935720.1	AHI1	-2.1439	0.0499149
XM_004941598.1	ATG13	-2.14192	0.0395148
XM_004941245.1	NDST3	-2.13006	0.010284
XR_214117.1	LOC101752154	-2.10073	0.00931614
XM_004946326.1	SPATA20	-2.09924	0.0374231
XM_414150.4	FAM96B	-2.09909	0.0253713
XM_001232333.3	C1QTNF7	-2.0982	0.024237
XM_004944356.1	MARVELD3	-2.08701	0.0392269
XR_210659.1	LOC101749154	-2.08365	0.046975
XM_423876.4	C2ORF62	-2.07953	0.0395148
XM_417888.4	UBASH3B	-2.07754	0.0389688
XM_004945977.1	SEC16A	-2.07358	0.0447846
XM_004942375.1	INPP5A	-2.07168	0.0395148
XM_003643647.2	LOC100857978	-2.0602	0.0370757
XM_004939309.1	PPP1R9A	-2.0418	0.0148464
XR_213906.1	LOC101748349	-2.0369	0.0440261
NM_001031057.1	FAM98A	-2.03289	0.00422431
XM_004949631.1	LOC427394	-2.00334	0.0350428
XM_420500.4	INTS12	-1.99774	0.0345488
NM_001277350.1	CUEDC2	-1.99482	0.0381073
XM_422067.4	TMBIM1	-1.98169	0.0162556
XM_004949080.1	KDM4C	-1.9816	0.0479722
XM_004935070.1	NFX1	-1.97927	0.0395135
XR_210981.1	LOC101749546	-1.9762	0.0166525
XM_001232451.3	C6H10ORF26	-1.97161	0.0422335
XM_004947722.1	TMEM50A	-1.96723	0.00856682
XM_420062.4	RCAN2	-1.96398	0.00284848
XM_004943615.1	TRIP4	-1.95776	0.0450451
XM_415908.4	DYNLL2	-1.95332	0.0211116
XM_004947326.1	CAMTA1	-1.95271	0.0154067
NM_001252126.1	RPS8	-1.94672	0.00460976
NM_205275.1	MT4	-1.94445	0.0262818
XM_004948493.1	DCAKD	-1.9318	0.0214321
XM_420086.3	CCDC40	-1.92979	0.000969364
XM_415924.4	MED31	-1.92891	0.0174923
XM_004935080.1	LOC420807	-1.92586	0.00277416
XM_004947089.1	LAMA5	-1.92555	0.0395148
XM_004946820.1	FAM64A	-1.92472	0.0351763
XM_004942360.1	MKI67	-1.92299	0.0154127
XM_004938043.1	ATXN10	-1.92179	0.023938
XM_003641668.2	LOC100859862	-1.91766	0.0314656
XM_004943863.1	LOC426324	-1.91268	0.0337617
XM_004948067.1	CADM1	-1.90008	0.038736
XM_429928.4	LOC422212	-1.89927	0.0299958
XM_424966.4	LOC427394	-1.89763	0.0352007
XM_004938892.1	PCF11	-1.897	0.0402677
XM_001234010.3	LOC771537	-1.89685	0.042536
XM_423623.4	PLXNB2	-1.89259	0.0417411
XM_004945387.1	CREBBP	-1.87871	0.0230589
XM_003642357.2	EME1	-1.87197	0.0280452
XR_211723.1	LOC101749116	-1.8673	0.0240069
XM_418864.4	CDK13	-1.86264	0.0172835
NM_001034813.1	CAMK4	-1.85403	0.00678298
XM_004943722.1	CIB2	-1.84677	0.0390819
NM_001006161.3	CARD11	-1.84095	0.0103885
XR_211830.1	LOC101748836	-1.8368	0.0220441
XM_004936003.1	MTMR7	-1.83635	0.041605
XM_004941398.1	SOX6	-1.83582	0.0357491
NM_205054.1	LOC395926	-1.82677	0.0220229
XM_419576.4	NUP133	-1.82627	0.0152031
XM_004939534.1	HERPUD2	-1.82442	0.00457738
XM_004947871.1	PABPC4	-1.81194	0.0224456
XM_421113.4	C11ORF49	-1.79605	0.0239393
XR_211061.1	LOC101747753	-1.79378	0.00861031
XM_420360.4	TMEM185A	-1.79247	0.00471799
XR_214334.1	LOC101748218	-1.78101	0.0196877
XM_003642948.2	RAB3C	-1.77528	0.0155537
XM_421000.4	SOX6	-1.76498	0.0397869
XR_210728.1	SLC38A6	-1.76351	0.0395148
XM_004949356.1	FKTN	-1.7617	0.0110773
XM_417877.4	NCAPD3	-1.75975	0.00940522
XM_004944030.1	ZNF319	-1.75639	0.049397
XM_004938075.1	KCNA1	-1.75398	0.00839649
XM_416899.4	TXNDC9	-1.75374	0.0395148
XR_211352.1	LOC101747805	-1.7483	0.0365463
XM_418200.4	BTBD2	-1.74792	0.0389499
XM_004941462.1	PIDD	-1.7437	0.0400473
XM_004948770.1	LOC100857862	-1.74227	0.036296
XM_003642517.2	KLHL21	-1.73999	0.0395148
XM_004949315.1	PCGF3	-1.72538	0.00701964
XM_004941885.1	UNC79	-1.72296	0.0327501
XM_425981.4	CACNB2	-1.71317	0.0234016
XM_004937196.1	LOC101750145	-1.71145	0.0484578
XM_422509.4	LOC424676	-1.70755	0.0395148
XR_210192.1	LOC101748598	-1.70752	0.0286296
XM_003641663.2	KIAA0040	-1.70724	0.0208403
XM_001231908.3	C1ORF198	-1.70336	0.0459036
NM_205270.1	NFIX	-1.70054	0.0168425
XM_424431.3	LOC426821	-1.70015	0.0254561
NM_001277451.1	RALGAPA1	-1.69947	0.00143438
XM_414262.4	MAPKAPK3	-1.69383	0.00485427
XM_004939857.1	LOC770321	-1.69346	0.0414858
NM_001006151.1	RBM22	-1.69304	0.0463465
NM_001277594.1	FIBIN	-1.69174	0.0395148
XM_004941280.1	GIF	-1.6886	0.0192532
XM_004946702.1	RPH3AL	-1.68171	0.014329
NM_204882.1	GC	-1.67876	0.0451489
XM_004938873.1	CCDC67	-1.67337	0.00128008
XR_212447.1	LOC101750656	-1.67026	0.0488381
NM_001006419.1	LOC421975	-1.66959	0.0212724
XR_214281.1	LOC101747762	-1.66638	0.0129281
NM_001039292.1	PUM2	-1.65866	0.0258673
XM_004944507.1	NOL8	-1.65368	0.0405103
XM_004937202.1	OSMR	-1.65202	0.0372835
XR_211911.1	FBXO48	-1.65104	0.0062273
XM_422187.4	WDR47	-1.64928	0.0411768
XM_001235350.3	EMCN	-1.64588	0.0252105
NM_001112809.1	HSBP1	-1.64281	0.0169615
XM_004935222.1	DSEL	-1.64035	0.0460431
XM_420228.4	MMGT1	-1.63872	0.0301456
XM_004938850.1	LOC101751913	-1.63727	0.0395148
XM_004935246.1	FERMT1	-1.63628	0.0313356
XR_213155.1	B9D1	-1.63599	0.0492748
XM_004940363.1	LOC101752142	-1.6349	0.00966463
XM_004939058.1	LOC101748436	-1.63409	0.0240305
XM_004937413.1	FAM40B	-1.63396	0.0411542
NM_204197.1	DPYSL4	-1.63022	0.013103
XR_212913.1	IL34	-1.62851	0.0108892
NM_001030940.1	SGK3	-1.62742	0.0213023
XM_001234949.3	SPAG5	-1.62279	0.0395148
XM_004940191.1	SPDYA	-1.61827	0.0395148
XM_414951.4	LUC7L	-1.61713	0.026311
XM_004934336.1	CABIN1	-1.61624	0.0287229
XM_003641831.2	SPG11	-1.6129	0.0395148
XM_004935388.1	TCTE1	-1.60885	0.00645214
XM_419170.4	TAF4B	-1.60371	0.0257814
NM_001012854.2	CCDC132	-1.6033	0.0395148
XM_416454.4	MPPED1	-1.59888	0.0206008
XM_004936468.1	C5H14ORF37	-1.59778	0.0290117
XM_004948064.1	CADM1	-1.59412	0.00497666
XR_210498.1	LOC101747833	-1.59373	0.0395148
XR_210664.1	LOC422901	-1.5935	0.0378032
XM_004940323.1	CEP57L1	-1.59256	0.0323997
XM_004939942.1	SLC26A7	-1.58878	0.0453152
XR_214155.1	LOC101751135	-1.58742	0.017727
XR_213444.1	DHX35	-1.58701	0.000405184
XM_004935190.1	ZNF236	-1.58273	0.0256187
XM_422860.4	MSTO1	-1.58112	0.0412471
XM_421831.4	INPP5A	-1.5739	0.0385371
XM_004945497.1	FBRSL1	-1.57245	0.0157812
XM_004943617.1	TRIP4	-1.57027	0.0364423
XM_004938671.1	DGKH	-1.56667	0.0220526
XM_003640996.2	MED23	-1.56382	0.0461073
NM_001199538.1	PIK3CG	-1.56345	0.029181
XM_004935325.1	RPS6KC1	-1.56316	0.0346695
XR_210424.1	LOC101752062	-1.55806	0.0375902
NM_205328.5	HNRNPAB	-1.55658	0.0395148
NM_001001299.2	BVES	-1.55631	0.0359177
NM_204500.1	OAF	-1.55448	0.0345572
XM_003643525.2	LOC100859454	-1.55366	0.0395148
XM_004950458.1	LOC101750561	-1.54912	0.00161565
XR_214261.1	LOC100857273	-1.5462	0.0241693
XM_427237.4	LOC429682	-1.54369	0.0295269
XM_004946383.1	LSMD1	-1.53972	0.0391193
XM_004940319.1	CEP57L1	-1.53723	0.0208753
XM_425648.3	ENDOD1	-1.53695	0.00312226
XM_004935786.1	TTC32	-1.53263	0.00649736
NM_001030889.1	FABP3	-1.53095	0.0225298
XM_004946437.1	GTF2IRD1	-1.53061	0.0177944
XM_004947817.1	TXLNA	-1.52937	0.0396169
XM_004944618.1	TADA3	-1.52933	0.00619746
XM_001234037.3	WBSCR27	-1.52828	0.0396057
XR_212328.1	LOC101751358	-1.52533	0.0270809
XM_004941728.1	LOC101750764	-1.52481	0.042128
XM_004945610.1	LOC425507	-1.52264	0.0172756
XM_004936677.1	AK5	-1.52226	0.014911
XM_004946115.1	RHBDF2	-1.52178	0.00356264
XM_004949236.1	CDC14B	-1.52083	0.014773
XM_421789.3	GRK5	-1.52016	0.036883
XM_004937223.1	LOC101748068	-1.51989	0.0274204
NM_001278092.1	MRPS35	-1.51963	0.0152073
XM_004937822.1	LOC100857711	-1.51397	0.00487774
XM_414053.4	FA2H	-1.5135	0.0181134
XM_004942398.1	OSGEPL1	-1.51109	0.0395148
XM_004946197.1	PECAM1	-1.50876	0.00166067
NM_001030703.1	JMJD6	-1.5074	0.0258718
NM_205453.1	TXN	-1.50658	0.0245571
NR_102330.1	PFDN1	-1.50275	0.039598
NM_204715.1	FURIN	1.50313	0.015541
XM_001234670.3	EMC6	1.50336	0.0285409
NM_001257299.1	GPR158	1.50399	0.00656555
XM_420138.4	OCRL	1.50562	0.00493836
XM_004947977.1	PRDM10	1.50743	0.0425872
XM_004941477.1	LOC771467	1.51467	0.0309867
XM_004938268.1	SENP7	1.51602	0.0312475
NM_001044645.1	CD320	1.51693	0.0403454
XM_418259.4	SLC35E1	1.51735	0.00118606
XM_421618.4	SYNPO2L	1.51739	0.0409158
XM_001231867.3	PDGFRL	1.5184	0.00996537
XM_003644026.2	LOC100859037	1.52057	0.00512459
XM_425780.4	COL8A2	1.52059	0.0110149
XM_004944211.1	ZNF536	1.52162	0.0140605
XM_417119.4	POMP	1.52607	0.0356185
XM_004945831.1	DNM1	1.52644	0.00332405
XM_417522.3	RCC2	1.52787	0.0491958
NM_001039267.1	EWSR1	1.52891	0.0389421
XM_004942315.1	FAM204A	1.53559	0.0350621
XM_004938853.1	TAF1D	1.54052	0.0160992
XR_211026.1	LOC101751207	1.54465	0.00635938
XM_004945289.1	CCP110	1.55228	0.0318559
XM_001233164.3	SLC25A25	1.55672	0.0353659
XR_213260.1	LOC101750428	1.55876	0.0140215
XM_413719.4	SORD	1.56099	0.00696009
XM_422283.4	HEBP2	1.56676	0.0357114
XM_414389.4	TADA3	1.56899	0.0358286
NM_001113454.2	TMEM167A	1.57255	0.0204997
XM_001236315.3	LOC776816	1.57442	0.0117402
NM_001006357.2	APBB1IP	1.57861	0.0054751
XM_418644.4	C2H7ORF63	1.57865	0.0019147
XM_419704.3	C3H6ORF94	1.57867	0.0122873
XM_003640721.2	CCRL1	1.58143	0.00111485
XM_004948578.1	FBXO47	1.5826	0.0407657
NM_001039277.1	SRPR	1.58946	0.0309031
XM_004937623.1	EEA1	1.59531	0.0145074
XM_004935332.1	NENF	1.59615	0.0223787
NM_204222.1	FZD2	1.60025	0.0426714
XM_004948762.1	MUC16	1.60055	0.0411859
XM_004937516.1	GRM8	1.60128	0.0416537
XM_004938074.1	KCNA1	1.60228	0.0130838
XR_212316.1	LOC101751805	1.60233	0.0270465
XM_414050.4	PDPR	1.61036	0.0296161
XM_004938821.1	ZC3H12C	1.61136	0.0446393
XR_212049.1	LOC101749790	1.61175	0.0240581
XM_004942156.1	FRA10AC1	1.61292	0.0348313
XM_418263.3	EPS15L1	1.62373	0.0209217
XM_004950495.1	LOC101749445	1.63475	0.0436669
XM_004949564.1	LOC101750975	1.63493	0.0144431
XM_004938469.1	GABRA5	1.63509	0.0244198
NM_001277880.1	RPS29	1.64436	0.0489759
XM_004950621.1	LOC101751436	1.64558	0.00590114
NM_001001129.1	CYP26A1	1.64707	0.016563
XM_424884.4	FSD1L	1.65128	0.0241862
NM_001031097.1	RAB10	1.65339	0.0366142
XM_004936800.1	PODN	1.65404	0.0248684
XM_004936632.1	CCBL2	1.66317	0.0159387
XM_420982.4	SCUBE2	1.66327	0.0436947
XM_003641298.2	LOC100858792	1.66578	0.0122918
XM_001232142.3	SFT2D1	1.673	0.00940246
XM_003641562.2	TRAF3IP1	1.67712	0.00609575
XM_004948376.1	POGZ	1.67942	0.032608
XM_004935998.1	PDGFRL	1.68592	0.0291077
XM_415673.4	C17ORF58	1.68995	0.0456752
XM_004934440.1	LOC101751363	1.69126	0.019016
XM_004939943.1	SLC26A7	1.69219	0.0389423
XM_419666.4	LATS1	1.70078	0.00150242
XM_419323.4	KLHDC3	1.70572	0.00195325
XM_415407.4	CUTA	1.71727	0.0417091
XM_004946116.1	RHBDF2	1.71815	0.00114224
XM_417970.4	FAM72A	1.72866	0.00450923
XM_424400.4	AGPAT6	1.74023	0.0385124
XM_416166.4	IKBIP	1.74318	0.0241162
XR_212705.1	LOC101748042	1.74921	0.0299794
XM_003643736.2	YF6	1.75409	0.0412318
XM_416208.4	TTC26	1.75869	0.0205619
NM_001006482.1	TMED10	1.76369	0.0398168
XM_421460.4	METTL21D	1.76498	0.0460852
NM_001199392.2	TTL	1.77064	0.0220055
NM_001277412.1	FAM82B	1.78102	0.0351856
NM_001006403.1	TSNAX	1.78484	0.0147882
NM_001006425.1	HN1	1.80051	0.0278755
XM_004938648.1	PIBF1	1.80147	0.0349071
XM_004935001.1	HIPK1	1.80196	0.0273203
NM_001039335.1	SMC5	1.80225	0.0491976
XM_429344.4	SMPD3	1.80377	0.00101117
XM_004947373.1	LOC101751738	1.80925	0.0285296
XM_004942451.1	C7H2ORF67	1.81092	0.0230394
XM_004945392.1	ANKS3	1.82088	0.0025057
XM_004950217.1	LOC100858490	1.82401	0.0046477
XM_004937367.1	TMEM171	1.82628	0.018166
XM_419701.4	TAGAP	1.82742	0.0187892
NM_204337.1	NBN	1.82872	0.024689
XM_420402.4	SH3RF1	1.8406	0.00595878
XM_004950539.1	LOC101749209	1.84577	0.00374443
NM_204583.1	ZW10	1.84898	0.00916903
XM_001234569.3	LOC771277	1.85029	0.016917
NM_001199574.1	CYBASC3	1.85194	0.0149208
XR_213604.1	C23H1orf63	1.85201	0.015482
XM_004950882.1	LOC101747594	1.85737	0.00411513
XM_004944534.1	LOC415976	1.85855	0.0231156
XM_001234062.3	GAMT	1.86539	0.00343521
XM_422796.4	SLC7A14	1.87473	0.0266701
XM_003640976.2	PIGF	1.90112	0.0414237
NM_001197326.1	ATP6V1H	1.90971	0.0131332
XM_004935722.1	AHI1	1.91737	0.020943
NM_001044667.1	ISLR2	1.91744	0.0127978
XM_001234194.3	C6ORF57	1.92354	0.00410194
NM_001030949.2	EBAG9	1.92944	0.0375536
NM_001030620.1	CANX	1.93086	0.0383833
NM_204802.1	DCTN2	1.96299	0.046946
XM_001231913.3	ASMTL	1.96428	0.0155993
XM_004948939.1	EPS15L1	1.97714	0.0370435
XM_004945034.1	ZCCHC10	1.98257	0.000747843
XR_212611.1	LOC101749405	1.98776	0.038576
XM_416106.4	NAP1L1	1.99141	0.0272756
XM_422276.3	KIAA0040	1.99171	0.0396186
XM_003642118.2	RPUSD1	1.99557	0.0308004
XM_004936499.1	MAP4K5	1.99695	0.00321867
NM_204552.2	BID	1.9973	0.0263656
NM_001030619.1	RPS14	1.99929	0.0404191
XM_004934844.1	IGFN1	1.99989	0.0231067
XM_419512.4	BIRC6	2.00741	0.0138686
XM_004939075.1	NKTR	2.02865	0.0371992
NM_001277570.1	HYI	2.03068	0.0485378
XM_004941877.1	RIN3	2.03161	0.0118929
NM_001007965.1	ENSA	2.04105	0.0241271
NM_001001201.1	HSD11B1L	2.04224	0.0433319
XM_004934974.1	PFKFB2	2.0456	0.00203959
XM_003642419.2	FBXO39	2.04626	0.00601218
XM_004948937.1	EPS15L1	2.04996	0.0348602
XM_004934581.1	ABCG1	2.05611	0.038432
XM_424396.4	ADAM32	2.05638	0.00421056
XM_418991.4	ZCCHC2	2.06043	0.0198727
NM_001252068.1	SLC25A22	2.06068	0.00940261
XM_001236421.3	ZBTB45	2.0727	0.0199085
NM_001040465.1	DICER1	2.08317	0.0205204
XM_004942878.1	TMBIM1	2.09878	0.0168031
XM_420303.3	ZDHHC15	2.11366	0.0161041
NM_001030966.1	INSIG1	2.12993	0.0463839
XM_004948730.1	SAFB2	2.14161	0.0139356
XM_004947959.1	KIRREL3	2.14843	0.0342846
XM_415084.4	ANKLE2	2.17281	0.0224346
XM_004935877.1	EFR3B	2.17691	0.0396748
NM_001006444.1	DCTD	2.18849	0.010882
XM_004947845.1	ZBTB8OS	2.22318	0.00167058
XM_004950905.1	LOC101750333	2.23616	0.0419829
XM_416243.4	MKL1	2.23869	0.0215163
NM_001030819.1	ABCC4	2.25264	0.0303819
NM_001199530.1	DNAJC12	2.26396	0.00662695
NM_001031532.1	NONO	2.28109	0.0159261
NM_001030816.1	LIG4	2.33603	0.0413602
NM_204231.2	SLC25A6	2.35805	0.00752361
XM_425387.4	C18H17ORF90	2.37901	0.012455
XM_415573.4	ANKMY1	2.38864	0.0255522
XM_003642667.2	LOC100859506	2.38914	0.0435764
XM_004942766.1	LRP2	2.38975	0.0124437
XM_004938649.1	PIBF1	2.39002	0.0292455
XM_004938646.1	KLF12	2.40533	0.0408808
NM_001277141.1	HDAC11	2.40671	0.0240545
XM_419855.4	NT5E	2.40801	0.00344121
XM_420014.2	C3H2ORF70	2.42122	0.0494122
XM_417742.4	C1ORF130	2.42602	0.0216219
XM_001235077.2	FBXO47	2.42799	0.0261062
XM_004946412.1	LOC100857937	2.46697	0.0498434
XM_004938367.1	LOC101751543	2.53476	0.00601993
XM_004937552.1	ARID2	2.54431	0.0491073
XM_422827.4	LEKR1	2.57885	0.0431348
XM_421694.4	KNDC1	2.59385	0.0395148
XM_004937553.1	ARID2	2.61953	0.0436522
NM_001081708.1	GTF2A2	2.63319	0.0357723
XM_425999.4	EFHB	2.67196	0.0188448
XM_004946183.1	LOC417414	2.6816	0.0162962
XM_418494.4	NKTR	2.69211	0.00958654
XM_428548.4	EVI5L	2.70162	0.0263917
NM_001277588.1	COX7A2L	2.70238	0.00194917
XM_004949685.1	TRIM36	2.72025	0.0248582
XR_213711.1	PIAS4	2.77203	0.0174257
NM_001159511.1	PACSIN2	2.81407	0.0495871
XM_418215.4	PIAS4	2.84326	0.00368288
XM_418836.4	ANLN	2.87082	0.0117691
NM_001039301.1	DDB2	2.91045	0.0268807
NM_001012842.1	BSDC1	2.94379	0.0386241
XM_001231966.3	CKS2	2.96083	0.0301237
XM_004948276.1	NUP210L	2.97736	0.0380459
XM_424532.4	TTI2	3.01641	0.0275546
XM_004946469.1	RABL5	3.02816	0.00833078
XM_004940057.1	LOC101750896	3.114	0.0245772
XM_424390.4	WHSC1L1	3.14269	0.00426016
XM_003640789.2	LOC428510	3.19	0.0157321
NM_001162372.2	PAK1	3.19624	0.0227623
NM_001277788.1	SYNJ2BP	3.23958	0.0435745
NM_001030711.1	RFFL	3.26257	0.0160298
XM_417661.4	ZMYND12	3.30729	0.0226813
XM_003643760.2	ARHGAP35	3.30915	0.0304201
XM_415401.4	STOM	3.35179	0.0233627
NM_001006255.1	HJURP	3.46306	0.000224816
NM_001039307.1	CNPPD1	3.49458	0.000401209
XM_415649.4	HLF	3.55116	1.57e-05
XM_416368.3	AMN1	3.68639	0.0428173
XM_004947397.1	LOC419404	3.83067	0.00428187
NM_001006170.1	FOPNL	3.88518	0.00364821
XM_421912.4	SF3B1	3.91055	0.0311078
NM_001031413.1	DOHH	4.00834	0.0153438
XM_420194.4	FUNDC2	4.00885	0.000552877
NM_001031120.3	HDX	4.11974	0.00995542
XM_003640523.2	CYFIP1	4.15429	0.0217256
NM_001271982.1	CYB5R2	4.37793	0.019744
XM_001231471.2	LOC768610	4.58371	0.00518069
NM_001008448.1	OSBPL2	4.61554	0.00049533
XM_420257.3	RPS6KA6	4.89417	0.000783981
XM_003641533.2	LOC100857412	4.9906	0.0144898
XM_004936229.1	WHSC1	5.0156	0.0271633
XM_004938610.1	RBM26	5.14563	0.047066
XM_001235075.3	PDRG1	5.49653	0.013537
XM_004943247.1	RASAL2	5.6549	0.00766185
XM_004949042.1	ATP5A1	5.66081	0.0486416
XM_004935870.1	STMN4	5.77676	0.0220843
XM_004942208.1	C6H10ORF76	5.84571	0.034822
XM_004935871.1	STMN4	5.84892	0.0384859
NM_001006185.1	DDX55	5.96667	0.0350517
NM_001006139.1	MCM2	7.21757	0.0250128
NM_204397.1	PSMB7	7.47907	0.0409795
NM_001030785.2	KIAA1524	7.80183	0.00105435
NM_001031494.1	SRRM1	7.85057	0.0359969
XM_004934753.1	LOC769240	7.98887	0.0147832
XM_424174.4	CDC37L1	8.43141	0.0433434
NM_001278147.1	GLB1	8.72831	0.0401873
NM_205425.1	CSK	10.7037	0.0324386
XM_413710.4	SENP8	10.8276	0.0370573
NM_001012580.1	PDS5A	11.2629	0.0353886
XR_214025.1	LOC770490	14.1253	0.0205887
XM_001233094.3	HIST1H46L5	19.2146	0.0430991
XM_423953.3	CCDC121	20.8239	0.0478149
NM_001012945.1	DNAJA1	22.5203	0.0113993
