# Supplementary material for: Analyses of Long Non-Coding RNA and mRNA profiling using RNA sequencing in chicken testis with extreme sperm motility
Source: Sci Rep. 2017 Aug 22;7:9055. doi: 10.1038/s41598-017-08738-9 (PMC5567338; doi:10.1038/s41598-017-08738-9)
Supplement: Supplementary file 9 — Table S9 [file 41598_2017_8738_MOESM9_ESM.xls]

## Sheet: sheet1
Analyses of Long Non-Coding RNA and mRNA profiling using RNA sequencing in chicken testis with extreme sperm motility Yifan Liu, Yanyan Sun, Yunlei Li, Hao Bai, Fuguang Xue, Songshan Xu, Hong Xu, Lei Shi, Ning Yang and Jilan Chen
Supplementary Table S9 GO analysis of up-regulated and down-regualted genes.
Regulation type	Category	Terms for biological process	Count	P-value
Up-regualted	Biological process	GO:0007067~mitotic nuclear division	6	0.000803
	Biological process	GO:0006457~protein folding	5	0.0180357
	Biological process	GO:0003149~membranous septum morphogenesis	2	0.0628589
	Biological process	GO:0060119~inner ear receptor cell development	2	0.0628589
	Biological process	GO:0051301~cell division	4	0.0679207
	Biological process	GO:0005802~trans-Golgi network	5	0.0238661
	Cellular component	GO:0005789~endoplasmic reticulum membrane	7	0.0335379
	Cellular component	GO:0005768~endosome	5	0.046107
	Cellular component	GO:0005886~plasma membrane	20	0.0780738
	Cellular component	GO:0005654~nucleoplasm	18	0.0822498
	Molecular function	GO:0046872~metal ion binding	14	0.0203553
	Molecular function	GO:0005524~ATP binding	17	0.0826135
Down-regualted	Biological process	GO:0042384~cilium assembly	5	0.0196116
	Biological process	GO:0001934~positive regulation of protein phosphorylation	3	0.0941554
	Biological process	GO:0007059~chromosome segregation	3	0.0987636
	Cellular component	GO:0015937~coenzyme A biosynthetic process	2	0.0990644
	Cellular component	GO:0031965~nuclear membrane	7	0.00456274
	Cellular component	GO:0072372~primary cilium	3	0.0132336
	Cellular component	GO:0036064~ciliary basal body	4	0.0217375
	Cellular component	GO:0005737~cytoplasm	40	0.0474721
	Cellular component	GO:0005813~centrosome	8	0.0686223
	Cellular component	GO:0005815~microtubule organizing center	3	0.0988052
	Molecular function	GO:0016787~hydrolase activity	4	0.0619681
	Molecular function	GO:0004518~nuclease activity	2	0.0678345
	Molecular function	GO:0004674~protein serine/threonine kinase activity	6	0.07737
