# Supplementary material for: Analyses of Long Non-Coding RNA and mRNA profiling using RNA sequencing in chicken testis with extreme sperm motility
Source: Sci Rep. 2017 Aug 22;7:9055. doi: 10.1038/s41598-017-08738-9 (PMC5567338; doi:10.1038/s41598-017-08738-9)
Supplement: Supplementary file 10 — Table S10 [file 41598_2017_8738_MOESM10_ESM.xls]

## Sheet: Sheet1
Analyses of Long Non-Coding RNA and mRNA profiling using RNA sequencing in chicken testis with extreme sperm motility Yifan Liu, Yanyan Sun, Yunlei Li, Hao Bai, Fuguang Xue, Songshan Xu, Hong Xu, Lei Shi, Ning Yang and Jilan Chen
Supplymentary Table S10 Primers of lncRNAs and mRNAs used in qPCR
Transcript type	Gene ID	Gene symbol	Primer sequence	Product length (bp)
mRNA	XM_420086.3	CCDC40	F-5' GGAGGCATCTGTTTCTCGTAG 3'	148
			R-5' TTGAGCATTCTTCTGGGTTTC 3'
mRNA	XM_418864.4	CDK13	F-5' CTGCTGGAATCTGGTTTGGTT 3'	206
			R-5' GGTCGGCTTTCTTCTGAGTTG 3'
mRNA	XM_003640582.2	IFT88	F-5' CCCACAAGCAGAAAGACCTAA 3'	165
			R-5' AAACGACCTCGAAGAAGCATT 3'
mRNA	XM_001234949.3	SPAG5	F-5' TCCCACCACCTTTGATGACTTCG 3'	179
			R-5' CCATCGGGTTTGGGTTTATTGC 3'
mRNA	XM_004935295.1	TMEM63A	F-5' ACTGGTGGGTCAGATGGTGGT 3'	168
			R-5' AGAGCAAGAGCGTTGGGAAGA 3'
mRNA	XM_004940838.1	AKAP14	F-5' TTACACCAGCATAAATGACAGC 3'	200
			R-5' TACCCACCTCCTCATAGAACC 3'
mRNA	XM_004949685.1	TRIM36	F-5' AACGCAACTCCCTGACTCCCA 3'	98
			R-5' CCGAAACAAGCCATTGACACC 3'
mRNA	XM_003640789.2	LOC428510	F-5' AGAAGCCACAGGAGATGAACC 3'	242
			R-5' ATCCACCTACACCGACCAACA 3'
mRNA	NM_204305.1	GAPDH	F-5’ GAAGATGGTGATGGGATTTC 3’	117
			R-5’ GATGGTGAAGGTCGGAGTG 3’
lncRNA	MSTRG.3652.1	MSTRG.3652.1	F-5' TTTGCTCATCCTTGTGCGTAG 3'	127
			R-5' TTGTTTGGGAATCCAGGGTAT 3'
lncRNA	MSTRG.14576.1	MSTRG.14576.1	F-5' TACAACCTGTCCGAACAACTCC 3'	229
			R-5' ATAAAGCTCTGCTGTGCTCCC 3'
lncRNA	MSTRG.16919.6	MSTRG.16919.6	F-5' AGCTGACAAAGACAAACAGGGTG 3'	98
			R-5' GTGAGCCGTGCTGCTAAATCC 3'
lncRNA	MSTRG.5488.43	MSTRG.5488.43	F-5' GCCTGTGAGCCGTGAGTTGAT 3'	241
			R-5' AGTCTTTGGAGGGCAGCTTTG 3'
lncRNA	MSTRG.9816.1	MSTRG.9816.1	F-5' ATTGGTCCACAGTGCTTGATG 3'	88
			R-5' ACCGCTGCTTGCTATTTCTTC 3'
lncRNA	MSTRG.4081.2	MSTRG.4081.2	F-5' GCTCAGCGTACTAATCTTCCT 3'	128
			R-5' TTTATCAACTCACGGCTCACA 3'
